# Supplementary material for: Structural remodelling of the carbon–phosphorus lyase machinery by a dual ABC ATPase
Source: Nat Commun. 2023 Feb 22;14:1001. doi: 10.1038/s41467-023-36604-y (PMC9947105; doi:10.1038/s41467-023-36604-y)
Supplement: Supplementary file 4 — Source Data [file 41467_2023_36604_MOESM4_ESM.xlsx]

## Sheet: Fig. 3a
Fig. 3a
K2HOP4
No P
MePn
AmEtPn

## Sheet: Fig. 3b
Fig. 3b
Phn(GHIJKL)2 wildtype			PhnL (E175Q)			PhnK (E171Q)			ADP			ATP
Max	802.732		M;ax	561.592		Max	576.457		Max	606.611		Max	737.907
UV2_254			UV2_254			UV2_254			UV2_254			UV2_254
ml	mAU	Norm.	ml	mAU	Norm.	ml	mAU	Norm.	ml	mAU		ml	mAU
0.002	-0.0497947	-0.00620316	0.002	-0.0137927	-0.002456	0.002	0.0005	8.67368e-05	0	0.0010693	0.000176274	0.002	0.0166734	0.00274862
0.005	0.00081877	0.000101998	0.005	-0.0033384	-0.000594454	0.005	0.00488333	0.000847129	0.003	0.00133431	0.000219961	0.005	0.00210211	0.000346534
0.007	0.00174733	0.000217673	0.007	-0.00655741	-0.00116765	0.007	0.00927682	0.00160928	0.005	0.00455037	0.000750129	0.007	0.00395852	0.000652563
0.01	0.00267589	0.000333348	0.01	-0.00977642	-0.00174084	0.01	0.0136695	0.00237129	0.007	0.00776643	0.0012803	0.01	0.00581456	0.000958532
0.012	0.00360445	0.000449023	0.012	-0.0129954	-0.00231403	0.012	0.0180621	0.0031333	0.01	0.0109825	0.00181047	0.012	0.00767061	0.0012645
0.015	0.00860377	0.00107181	0.015	0.0029402	0.000523548	0.015	0.0196717	0.00341252	0.012	0.0141986	0.00234064	0.015	0.0159246	0.00262518
0.017	0.0143611	0.00178903	0.017	0.0224409	0.00399594	0.017	0.0211566	0.00367011	0.015	0.0255082	0.00420503	0.017	0.0244629	0.00403271
0.02	0.0201185	0.00250625	0.02	0.0419416	0.00746833	0.02	0.0226418	0.00392775	0.017	0.0369494	0.00609111	0.02	0.0330027	0.00544051
0.022	0.0258758	0.00322347	0.022	0.0614422	0.0109407	0.022	0.0241267	0.00418534	0.02	0.0483906	0.0079772	0.022	0.041541	0.00684804
0.024	0.0484657	0.0060376	0.024	0.0956806	0.0170374	0.025	0.0191432	0.00332084	0.022	0.0598318	0.00986329	0.025	0.0594997	0.00980854
0.027	0.0751464	0.00936133	0.027	0.133504	0.0237724	0.027	0.013575	0.00235491	0.025	0.0786694	0.0129687	0.027	0.0783076	0.012909
0.029	0.101827	0.0126851	0.029	0.171327	0.0305074	0.03	0.00800584	0.0013888	0.027	0.0979657	0.0161497	0.03	0.0971192	0.0160101
0.032	0.128508	0.0160088	0.032	0.20915	0.0372424	0.032	0.0024377	0.000422877	0.03	0.117262	0.0193307	0.032	0.115927	0.0191106
0.034	0.153762	0.0191548	0.034	0.237249	0.0422457	0.035	-0.00329336	-0.00057131	0.032	0.136558	0.0225117	0.035	0.130181	0.0214603
0.037	0.178586	0.0222473	0.037	0.262383	0.0467213	0.037	-0.00904848	-0.00156967	0.035	0.153462	0.0252983	0.037	0.143795	0.0237046
0.039	0.203411	0.0253399	0.039	0.287517	0.0511968	0.04	-0.0148025	-0.00256784	0.037	0.170098	0.0280408	0.04	0.157406	0.0259485
0.042	0.228236	0.0284324	0.042	0.312651	0.0556723	0.042	-0.0205576	-0.0035662	0.04	0.186734	0.0307832	0.042	0.171021	0.0281928
0.044	0.248147	0.0309128	0.044	0.332422	0.0591928	0.045	-0.0159126	-0.00276041	0.042	0.203371	0.0335257	0.045	0.186857	0.0308033
0.047	0.266223	0.0331646	0.047	0.350188	0.0623564	0.047	-0.0092295	-0.00160107	0.045	0.219795	0.0362332	0.047	0.203131	0.0334862
0.049	0.284299	0.0354164	0.049	0.367955	0.06552	0.049	-0.00254773	-0.000441964	0.047	0.236184	0.0389349	0.049	0.219402	0.0361685
0.052	0.302375	0.0376683	0.052	0.385721	0.0686835	0.052	0.00413532	0.000717369	0.05	0.252572	0.0416366	0.052	0.235677	0.0388514
0.054	0.309961	0.0386133	0.054	0.384046	0.0683852	0.054	0.0246514	0.00427636	0.052	0.268961	0.0443383	0.054	0.245893	0.0405355
0.057	0.312808	0.038968	0.057	0.373584	0.0665223	0.057	0.0487181	0.0084513	0.054	0.277542	0.0457528	0.057	0.254554	0.0419633
0.059	0.315656	0.0393227	0.059	0.363122	0.0646594	0.059	0.0727895	0.012627	0.057	0.284345	0.0468743	0.059	0.263217	0.0433914
0.062	0.318503	0.0396774	0.062	0.352662	0.0627969	0.062	0.0968562	0.016802	0.059	0.291148	0.0479958	0.062	0.271879	0.0448193
0.064	0.318414	0.0396663	0.064	0.350569	0.0624242	0.064	0.125882	0.0218372	0.062	0.297951	0.0491174	0.064	0.274467	0.045246
0.067	0.316742	0.039458	0.067	0.352984	0.0628541	0.067	0.156508	0.02715	0.064	0.298545	0.0492152	0.067	0.275086	0.045348
0.069	0.315071	0.0392498	0.069	0.355398	0.063284	0.069	0.18714	0.0324639	0.067	0.297308	0.0490113	0.069	0.275705	0.04545
0.072	0.313399	0.0390416	0.072	0.357812	0.0637138	0.072	0.217767	0.0377767	0.069	0.296071	0.0488074	0.072	0.276324	0.045552
0.074	0.316119	0.0393803	0.074	0.355192	0.0632474	0.074	0.232207	0.0402817	0.072	0.294834	0.0486035	0.074	0.278845	0.0459676
0.076	0.321628	0.0400667	0.076	0.349373	0.0622112	0.077	0.240188	0.0416662	0.074	0.292197	0.0481688	0.077	0.282124	0.0465082
0.079	0.327137	0.040753	0.079	0.343554	0.0611751	0.079	0.248169	0.0430507	0.077	0.289043	0.0476488	0.079	0.285403	0.0470487
0.081	0.332646	0.0414392	0.081	0.337736	0.0601391	0.082	0.256151	0.0444354	0.079	0.285888	0.0471288	0.082	0.288682	0.0475894
0.084	0.33851	0.0421697	0.084	0.338547	0.0602835	0.084	0.25366	0.0440032	0.082	0.282734	0.0466088	0.084	0.290543	0.0478961
0.086	0.344639	0.0429332	0.086	0.344305	0.0613087	0.087	0.24611	0.0426935	0.084	0.282176	0.0465167	0.087	0.291718	0.0480899
0.089	0.350768	0.0436967	0.089	0.350062	0.0623338	0.089	0.238562	0.0413841	0.087	0.282794	0.0466187	0.089	0.292894	0.0482837
0.091	0.356895	0.0444601	0.091	0.355818	0.0633588	0.092	0.231012	0.0400744	0.089	0.283412	0.0467206	0.092	0.29407	0.0484775
0.094	0.362759	0.0451906	0.094	0.367329	0.0654085	0.094	0.220325	0.0382206	0.092	0.284031	0.0468226	0.094	0.305995	0.0504433
0.096	0.368392	0.0458924	0.096	0.383858	0.0683517	0.097	0.207826	0.0360522	0.094	0.295748	0.0487542	0.097	0.324126	0.0534322
0.099	0.374026	0.0465941	0.099	0.400386	0.0712948	0.099	0.195328	0.0338843	0.097	0.31356	0.0516905	0.099	0.342253	0.0564205
0.101	0.379658	0.0472957	0.101	0.416911	0.0742373	0.101	0.182831	0.0317163	0.099	0.331372	0.0546268	0.101	0.36038	0.0594088
0.104	0.382255	0.0476192	0.104	0.428501	0.0763012	0.104	0.181533	0.0314912	0.101	0.349184	0.0575631	0.104	0.376491	0.0620647
0.106	0.381759	0.0475575	0.106	0.435063	0.0774697	0.106	0.187906	0.0325967	0.104	0.373078	0.0615019	0.106	0.391217	0.0644922
0.109	0.381264	0.0474958	0.109	0.441626	0.0786381	0.109	0.19428	0.0337024	0.106	0.400969	0.0660999	0.109	0.405945	0.0669202
0.111	0.380769	0.0474342	0.111	0.448186	0.0798064	0.111	0.200653	0.0348079	0.109	0.428861	0.0706979	0.111	0.42067	0.0693476
0.114	0.377021	0.0469672	0.114	0.454862	0.080995	0.114	0.206889	0.0358898	0.111	0.456753	0.0752959	0.114	0.434645	0.0716514
0.116	0.369406	0.0460187	0.116	0.461671	0.0822075	0.116	0.213014	0.0369523	0.114	0.479407	0.0790304	0.116	0.448008	0.0738543
0.119	0.361792	0.0450701	0.119	0.468481	0.0834201	0.119	0.21914	0.0380151	0.116	0.497961	0.0820891	0.119	0.461375	0.0760577
0.121	0.354179	0.0441218	0.121	0.475289	0.0846324	0.121	0.225265	0.0390776	0.119	0.516516	0.0851477	0.121	0.474738	0.0782607
0.124	0.347497	0.0432894	0.124	0.479949	0.0854622	0.124	0.228282	0.0396008	0.121	0.53507	0.0882064	0.124	0.484835	0.0799251
0.126	0.342111	0.0426184	0.126	0.481621	0.0857599	0.126	0.228344	0.0396116	0.124	0.546342	0.0900646	0.126	0.491827	0.0810779
0.128	0.336726	0.0419476	0.128	0.483292	0.0860574	0.129	0.228406	0.0396223	0.126	0.550856	0.0908088	0.129	0.498819	0.0822304
0.131	0.331341	0.0412766	0.131	0.484963	0.0863551	0.131	0.228467	0.039633	0.129	0.555371	0.0915531	0.131	0.505812	0.0833832
0.133	0.330727	0.0412002	0.133	0.496038	0.088327	0.134	0.227477	0.0394612	0.131	0.559886	0.0922973	0.134	0.510552	0.0841647
0.136	0.337908	0.0420947	0.136	0.522471	0.0930338	0.136	0.225311	0.0390855	0.134	0.557478	0.0919004	0.136	0.51278	0.0845319
0.138	0.345087	0.0429891	0.138	0.548899	0.0977397	0.139	0.223146	0.0387099	0.136	0.547459	0.0902487	0.139	0.515007	0.0848991
0.141	0.352268	0.0438837	0.141	0.575332	0.102447	0.141	0.22098	0.0383342	0.139	0.537439	0.088597	0.141	0.517235	0.0852663
0.143	0.36251	0.0451596	0.143	0.594312	0.105826	0.144	0.223118	0.038705	0.141	0.52742	0.0869454	0.144	0.520932	0.0858758
0.146	0.378668	0.0471724	0.146	0.598893	0.106642	0.146	0.230913	0.0400574	0.144	0.519549	0.0856478	0.146	0.526563	0.086804
0.148	0.394823	0.0491849	0.148	0.603474	0.107458	0.148	0.238711	0.04141	0.146	0.514477	0.0848116	0.148	0.532194	0.0877323
0.151	0.41098	0.0511977	0.151	0.608055	0.108273	0.151	0.246506	0.0427623	0.148	0.509405	0.0839756	0.151	0.537824	0.0886605
0.153	0.425827	0.0530472	0.153	0.60949	0.108529	0.153	0.257818	0.0447245	0.151	0.504334	0.0831396	0.153	0.543455	0.0895888
0.156	0.437651	0.0545202	0.156	0.603671	0.107493	0.156	0.274584	0.047633	0.153	0.502147	0.082779	0.156	0.549085	0.0905169
0.158	0.449472	0.0559928	0.158	0.597853	0.106457	0.158	0.291353	0.0505421	0.156	0.504435	0.0831563	0.158	0.554716	0.0914452
0.161	0.461296	0.0574657	0.161	0.592034	0.105421	0.161	0.30812	0.0534506	0.158	0.506723	0.0835335	0.161	0.560346	0.0923733
0.163	0.467779	0.0582734	0.163	0.583814	0.103957	0.163	0.322043	0.0558658	0.161	0.509012	0.0839107	0.163	0.569151	0.0938246
0.166	0.459359	0.0572245	0.166	0.568894	0.1013	0.166	0.330705	0.0573685	0.163	0.514306	0.0847835	0.166	0.583814	0.0962419
0.168	0.450942	0.0561759	0.168	0.553978	0.0986441	0.168	0.339367	0.0588711	0.166	0.52519	0.0865778	0.168	0.598477	0.0986592
0.171	0.442522	0.0551271	0.171	0.539058	0.0959875	0.171	0.34803	0.060374	0.168	0.536075	0.0883721	0.171	0.613144	0.101077
0.173	0.434759	0.0541599	0.173	0.530289	0.0944261	0.173	0.355923	0.0617432	0.171	0.54696	0.0901664	0.173	0.640921	0.105656
0.176	0.429249	0.0534736	0.176	0.54267	0.0966307	0.176	0.362111	0.0628166	0.173	0.564077	0.0929883	0.176	0.697788	0.115031
0.178	0.423741	0.0527874	0.178	0.555049	0.0988348	0.178	0.368298	0.0638899	0.176	0.595248	0.0981269	0.178	0.754645	0.124403
0.18	0.418231	0.052101	0.18	0.567429	0.101039	0.181	0.374486	0.0649633	0.178	0.626419	0.103265	0.181	0.811513	0.133778
0.183	0.41665	0.051904	0.183	0.585274	0.104217	0.183	0.383867	0.0665908	0.181	0.65759	0.108404	0.183	0.893894	0.147359
0.185	0.432188	0.0538397	0.185	0.626938	0.111636	0.186	0.401875	0.0697147	0.183	0.694072	0.114418	0.186	1.0452	0.172301
0.188	0.447724	0.055775	0.188	0.668593	0.119053	0.188	0.41988	0.072838	0.186	0.745279	0.122859	0.188	1.19647	0.197239
0.19	0.463262	0.0577107	0.19	0.710256	0.126472	0.191	0.437884	0.0759613	0.188	0.796486	0.131301	0.191	1.34775	0.222177
0.193	0.486116	0.0605578	0.193	0.75587	0.134594	0.193	0.458696	0.0795716	0.191	0.847693	0.139742	0.193	1.52565	0.251504
0.195	0.551041	0.0686457	0.195	0.824199	0.146761	0.196	0.488887	0.084809	0.193	0.904931	0.149178	0.196	1.79255	0.295503
0.198	0.615978	0.0767353	0.198	0.892541	0.158931	0.198	0.519085	0.0900475	0.195	0.98323	0.162086	0.198	2.0595	0.33951
0.2	0.680915	0.0848248	0.2	0.960883	0.1711	0.2	0.549277	0.095285	0.198	1.06153	0.174993	0.2	2.3264	0.383508
0.203	0.748677	0.0932661	0.203	1.03292	0.183928	0.203	0.580671	0.100731	0.2	1.13983	0.187901	0.203	2.60894	0.430085
0.205	0.839415	0.10457	0.205	1.13505	0.202113	0.205	0.617175	0.107064	0.203	1.22176	0.201408	0.205	2.95808	0.487641
0.208	0.93017	0.115876	0.208	1.2372	0.220302	0.208	0.653686	0.113397	0.205	1.32022	0.217638	0.208	3.30729	0.545208
0.21	1.02093	0.127181	0.21	1.33934	0.23849	0.21	0.69019	0.11973	0.208	1.41868	0.233869	0.21	3.65643	0.602763
0.213	1.11221	0.138553	0.213	1.44094	0.25658	0.213	0.724784	0.125731	0.21	1.51713	0.2501	0.213	4.02227	0.663072
0.215	1.21043	0.15079	0.215	1.53526	0.273376	0.215	0.748484	0.129842	0.213	1.61282	0.265873	0.215	4.48346	0.7391
0.218	1.30868	0.163028	0.218	1.6296	0.290175	0.218	0.772179	0.133953	0.215	1.69118	0.278791	0.218	4.94456	0.815112
0.22	1.40692	0.175266	0.22	1.72394	0.306974	0.22	0.795879	0.138064	0.218	1.76955	0.291711	0.22	5.40576	0.89114
0.223	1.50445	0.187416	0.223	1.81734	0.323605	0.223	0.818674	0.142018	0.22	1.84791	0.304629	0.223	5.86009	0.966038
0.225	1.58045	0.196884	0.225	1.88227	0.335166	0.225	0.834083	0.144691	0.223	1.92432	0.317225	0.225	6.25899	1.0318
0.228	1.65647	0.206355	0.228	1.94721	0.34673	0.228	0.849489	0.147364	0.225	1.9824	0.326799	0.228	6.65781	1.09754
0.23	1.73249	0.215825	0.23	2.01215	0.358293	0.23	0.864898	0.150037	0.228	2.04047	0.336372	0.23	7.05671	1.1633
0.232	1.80852	0.225295	0.232	2.07709	0.369857	0.233	0.879669	0.152599	0.23	2.09854	0.345945	0.233	7.4505	1.22822
0.235	1.85512	0.231101	0.235	2.08679	0.371584	0.235	0.885794	0.153662	0.233	2.15423	0.355125	0.235	7.77587	1.28185
0.237	1.90155	0.236885	0.237	2.09613	0.373248	0.238	0.89192	0.154724	0.235	2.16784	0.357368	0.238	8.1013	1.3355
0.24	1.94798	0.242669	0.24	2.10548	0.374913	0.24	0.898045	0.155787	0.238	2.18144	0.359611	0.24	8.42666	1.38914
0.242	1.99441	0.248453	0.242	2.11483	0.376577	0.243	0.903896	0.156802	0.24	2.19505	0.361854	0.243	8.74653	1.44187
0.245	1.99904	0.24903	0.245	2.09622	0.373263	0.245	0.900184	0.156158	0.243	2.2084	0.364056	0.245	8.87287	1.4627
0.247	2.0017	0.249362	0.247	2.07628	0.369714	0.247	0.896471	0.155514	0.245	2.19987	0.362649	0.247	8.99924	1.48353
0.25	2.00436	0.249693	0.25	2.05635	0.366164	0.25	0.892759	0.15487	0.247	2.19133	0.361242	0.25	9.12558	1.50435
0.252	2.00703	0.250025	0.252	2.03642	0.362615	0.252	0.889046	0.154226	0.25	2.1828	0.359835	0.252	9.25194	1.52519
0.255	1.97566	0.246117	0.255	2.01127	0.358137	0.255	0.88069	0.152776	0.252	2.17427	0.358428	0.255	9.21794	1.51958
0.257	1.94118	0.241821	0.257	1.98564	0.353573	0.257	0.872276	0.151317	0.255	2.12827	0.350847	0.257	9.18193	1.51364
0.26	1.9067	0.237526	0.26	1.96001	0.34901	0.26	0.86386	0.149857	0.257	2.08108	0.343067	0.26	9.14592	1.50771
0.262	1.87222	0.233232	0.262	1.93439	0.344447	0.262	0.855446	0.148397	0.26	2.0339	0.335288	0.262	9.10991	1.50177
0.265	1.8372	0.228868	0.265	1.90713	0.339593	0.265	0.838298	0.145422	0.262	1.98671	0.327509	0.265	8.97508	1.47955
0.267	1.8021	0.224495	0.267	1.87964	0.334699	0.267	0.820664	0.142364	0.265	1.92221	0.316877	0.267	8.83476	1.45641
0.27	1.767	0.220123	0.27	1.85216	0.329804	0.27	0.803028	0.139304	0.267	1.85635	0.306019	0.27	8.69441	1.43328
0.272	1.7319	0.215751	0.272	1.82468	0.324911	0.272	0.785394	0.136245	0.27	1.79048	0.295161	0.272	8.55409	1.41014
0.275	1.70044	0.211831	0.275	1.80093	0.320683	0.275	0.770508	0.133663	0.272	1.72462	0.284304	0.275	8.39646	1.38416
0.277	1.66967	0.207999	0.277	1.7779	0.316582	0.277	0.755907	0.13113	0.275	1.69004	0.278603	0.277	8.23709	1.35789
0.28	1.6389	0.204166	0.28	1.75487	0.312482	0.28	0.741306	0.128597	0.277	1.65955	0.273576	0.28	8.07771	1.33161
0.282	1.60814	0.200334	0.282	1.73185	0.308382	0.282	0.726702	0.126064	0.28	1.62905	0.26855	0.282	7.91831	1.30534
0.284	1.58501	0.197452	0.284	1.70248	0.303152	0.285	0.717139	0.124405	0.282	1.59856	0.263524	0.285	7.71509	1.27183
0.287	1.56377	0.194806	0.287	1.67152	0.29764	0.287	0.708352	0.12288	0.285	1.58307	0.26097	0.287	7.50506	1.23721
0.289	1.54254	0.192161	0.289	1.64057	0.292129	0.29	0.699566	0.121356	0.287	1.57039	0.25888	0.29	7.29507	1.20259
0.292	1.52131	0.189516	0.292	1.60962	0.286618	0.292	0.690779	0.119832	0.29	1.55771	0.25679	0.292	7.08504	1.16797
0.294	1.49248	0.185925	0.294	1.58367	0.281996	0.295	0.682351	0.11837	0.292	1.54504	0.2547	0.295	6.8724	1.13292
0.297	1.46128	0.182039	0.297	1.55928	0.277653	0.297	0.673997	0.116921	0.294	1.54215	0.254225	0.297	6.65916	1.09776
0.299	1.43008	0.178152	0.299	1.53489	0.27331	0.299	0.665645	0.115472	0.297	1.54172	0.254153	0.299	6.44596	1.06262
0.302	1.39889	0.174266	0.302	1.5105	0.268968	0.302	0.657291	0.114023	0.299	1.54129	0.254082	0.302	6.23272	1.02747
0.304	1.36684	0.170273	0.304	1.49918	0.266952	0.304	0.648696	0.112532	0.302	1.54086	0.25401	0.304	6.00946	0.990662
0.307	1.33446	0.16624	0.307	1.49287	0.265828	0.307	0.640034	0.111029	0.304	1.52084	0.250711	0.307	5.78346	0.953405
0.309	1.30209	0.162207	0.309	1.48656	0.264704	0.309	0.631371	0.109526	0.307	1.49455	0.246377	0.309	5.55741	0.916141
0.312	1.26972	0.158175	0.312	1.48024	0.26358	0.312	0.62271	0.108024	0.309	1.46827	0.242044	0.312	5.33141	0.878884
0.314	1.24183	0.154701	0.314	1.48261	0.264002	0.314	0.615245	0.106729	0.312	1.44198	0.237711	0.314	5.13052	0.845768
0.317	1.21602	0.151485	0.317	1.48899	0.265137	0.317	0.608191	0.105505	0.314	1.4249	0.234895	0.317	4.93829	0.814078
0.319	1.1902	0.148269	0.319	1.49537	0.266273	0.319	0.601137	0.104281	0.317	1.41148	0.232683	0.319	4.74601	0.782382
0.322	1.16439	0.145054	0.322	1.50174	0.267408	0.322	0.594083	0.103058	0.319	1.39806	0.230471	0.322	4.55378	0.750692
0.324	1.14809	0.143023	0.324	1.50628	0.268216	0.324	0.587421	0.101902	0.322	1.38464	0.228258	0.324	4.40054	0.725431
0.327	1.13701	0.141643	0.327	1.50981	0.268844	0.327	0.580925	0.100775	0.324	1.37576	0.226794	0.327	4.26369	0.702871
0.329	1.12593	0.140263	0.329	1.51334	0.269472	0.329	0.574429	0.0996482	0.327	1.36908	0.225693	0.329	4.12684	0.680311
0.332	1.11485	0.138882	0.332	1.51686	0.270101	0.332	0.567932	0.0985211	0.329	1.3624	0.224591	0.332	3.98996	0.657746
0.334	1.11313	0.138668	0.334	1.51562	0.269879	0.334	0.565298	0.0980642	0.332	1.35572	0.22349	0.334	3.89091	0.641417
0.336	1.11746	0.139208	0.336	1.51128	0.269107	0.337	0.564617	0.0979461	0.334	1.3545	0.223289	0.337	3.81096	0.628237
0.339	1.1218	0.139747	0.339	1.50695	0.268336	0.339	0.563937	0.0978281	0.337	1.35648	0.223616	0.339	3.73102	0.615059
0.341	1.12613	0.140287	0.341	1.50262	0.267564	0.342	0.563256	0.09771	0.339	1.35846	0.223942	0.342	3.65107	0.601879
0.344	1.12483	0.140126	0.344	1.49832	0.266799	0.344	0.562807	0.0976321	0.341	1.36044	0.224268	0.344	3.58175	0.590452
0.346	1.11926	0.139432	0.346	1.49405	0.266038	0.346	0.562498	0.0975784	0.344	1.36165	0.224468	0.346	3.51881	0.580077
0.349	1.11369	0.138738	0.349	1.48978	0.265278	0.349	0.562188	0.0975248	0.346	1.36233	0.224581	0.349	3.45589	0.569705
0.351	1.10812	0.138044	0.351	1.48551	0.264517	0.351	0.561879	0.0974711	0.349	1.36301	0.224693	0.351	3.39297	0.559333
0.354	1.0993	0.136945	0.354	1.49406	0.266041	0.354	0.568464	0.0986135	0.351	1.36369	0.224805	0.354	3.3391	0.550451
0.356	1.0876	0.135487	0.356	1.514	0.26959	0.356	0.579972	0.10061	0.354	1.36289	0.224672	0.356	3.29171	0.542639
0.359	1.0759	0.13403	0.359	1.53393	0.273139	0.359	0.591482	0.102607	0.356	1.36085	0.224336	0.359	3.2443	0.534824
0.361	1.0642	0.132572	0.361	1.55386	0.276689	0.361	0.60299	0.104603	0.359	1.3588	0.223999	0.361	3.19691	0.527012
0.364	1.04937	0.130725	0.364	1.57605	0.280639	0.364	0.618466	0.107287	0.361	1.35676	0.223663	0.364	3.15173	0.519563
0.366	1.03129	0.128473	0.366	1.60056	0.285004	0.366	0.637274	0.11055	0.364	1.35519	0.223403	0.366	3.10842	0.512424
0.369	1.01322	0.126221	0.369	1.62507	0.289368	0.369	0.656085	0.113813	0.366	1.35408	0.22322	0.369	3.0651	0.505283
0.371	0.995143	0.12397	0.371	1.64958	0.293733	0.371	0.674893	0.117076	0.369	1.35296	0.223036	0.371	3.0218	0.498144
0.374	0.988893	0.123191	0.374	1.67491	0.298243	0.374	0.69224	0.120085	0.371	1.35185	0.222853	0.374	2.9797	0.491204
0.376	0.996941	0.124194	0.376	1.70122	0.302928	0.376	0.708144	0.122844	0.374	1.34857	0.222311	0.376	2.93879	0.484461
0.379	1.00499	0.125196	0.379	1.72753	0.307612	0.379	0.724045	0.125603	0.376	1.34275	0.221353	0.379	2.8979	0.477719
0.381	1.01304	0.126199	0.381	1.75384	0.312297	0.381	0.739949	0.128362	0.379	1.33694	0.220395	0.381	2.85699	0.470976
0.384	1.02554	0.127757	0.384	1.77881	0.316745	0.384	0.752218	0.13049	0.381	1.33113	0.219437	0.384	2.82159	0.46514
0.386	1.04436	0.130101	0.386	1.8019	0.320856	0.386	0.760262	0.131885	0.384	1.32604	0.218598	0.386	2.79257	0.460355
0.388	1.06318	0.132445	0.388	1.82499	0.324967	0.389	0.768305	0.133281	0.386	1.32196	0.217925	0.389	2.76355	0.455572
0.391	1.082	0.13479	0.391	1.84808	0.329079	0.391	0.776349	0.134676	0.388	1.31787	0.217252	0.391	2.73453	0.450788
0.393	1.09856	0.136853	0.393	1.87177	0.333298	0.394	0.77599	0.134614	0.391	1.31379	0.216579	0.394	2.70671	0.446202
0.396	1.11137	0.138449	0.396	1.89647	0.337695	0.396	0.76411	0.132553	0.393	1.30878	0.215752	0.396	2.68054	0.441888
0.398	1.12419	0.140045	0.398	1.92117	0.342094	0.398	0.752229	0.130492	0.396	1.30222	0.214672	0.398	2.65436	0.437573
0.401	1.137	0.141642	0.401	1.94587	0.346492	0.401	0.74035	0.128431	0.398	1.29567	0.213591	0.401	2.62819	0.433258
0.403	1.14362	0.142466	0.403	1.97322	0.351362	0.403	0.72573	0.125895	0.401	1.28911	0.21251	0.403	2.60721	0.429799
0.406	1.13805	0.141772	0.406	2.00578	0.357159	0.406	0.706675	0.122589	0.403	1.28351	0.211587	0.406	2.59465	0.427729
0.408	1.13248	0.141078	0.408	2.03834	0.362957	0.408	0.687616	0.119283	0.406	1.2798	0.210975	0.408	2.58209	0.425658
0.411	1.12691	0.140384	0.411	2.0709	0.368755	0.411	0.66856	0.115978	0.408	1.27609	0.210363	0.411	2.56953	0.423588
0.413	1.11835	0.139318	0.413	2.10219	0.374327	0.413	0.649606	0.11269	0.411	1.27238	0.209752	0.413	2.55351	0.420946
0.416	1.10275	0.137375	0.416	2.13048	0.379363	0.416	0.63086	0.109437	0.413	1.26924	0.209235	0.416	2.5308	0.417203
0.418	1.08715	0.135431	0.418	2.15877	0.384401	0.418	0.612113	0.106185	0.416	1.26751	0.20895	0.418	2.50809	0.41346
0.421	1.07155	0.133488	0.421	2.18706	0.389439	0.421	0.593362	0.102933	0.418	1.26578	0.208664	0.421	2.48538	0.409716
0.423	1.05648	0.13161	0.423	2.21678	0.394731	0.423	0.582128	0.100984	0.421	1.26405	0.208379	0.423	2.46422	0.406227
0.426	1.04292	0.129922	0.426	2.25057	0.400749	0.426	0.588378	0.102068	0.423	1.26256	0.208134	0.426	2.44665	0.40333
0.428	1.02937	0.128233	0.428	2.28437	0.406767	0.428	0.594627	0.103152	0.426	1.26182	0.208012	0.428	2.42907	0.400434
0.431	1.01581	0.126544	0.431	2.31817	0.412786	0.431	0.600877	0.104236	0.428	1.26108	0.207889	0.431	2.4115	0.397536
0.433	1.00448	0.125133	0.433	2.35266	0.418926	0.433	0.612259	0.106211	0.431	1.26034	0.207767	0.433	2.39364	0.394592
0.435	1.00102	0.124701	0.435	2.38955	0.425495	0.436	0.63825	0.11072	0.433	1.25966	0.207655	0.436	2.37495	0.391511
0.438	0.997551	0.12427	0.438	2.42644	0.432065	0.438	0.664236	0.115227	0.435	1.25923	0.207584	0.438	2.35627	0.388431
0.44	0.994084	0.123838	0.44	2.46334	0.438635	0.441	0.690222	0.119735	0.438	1.25879	0.207513	0.441	2.33758	0.385351
0.443	0.992019	0.12358	0.443	2.49975	0.445118	0.443	0.714499	0.123947	0.44	1.25836	0.207441	0.443	2.31704	0.381965
0.445	0.996227	0.124105	0.445	2.53398	0.451213	0.445	0.732688	0.127102	0.443	1.25757	0.207311	0.445	2.28994	0.377498
0.448	1.00044	0.124629	0.448	2.56821	0.457308	0.448	0.750881	0.130258	0.445	1.25497	0.206882	0.448	2.26284	0.37303
0.45	1.00465	0.125153	0.45	2.60244	0.463404	0.45	0.76907	0.133413	0.448	1.25238	0.206454	0.45	2.23574	0.368563
0.453	1.00732	0.125487	0.453	2.637	0.469559	0.453	0.782602	0.135761	0.45	1.24978	0.206026	0.453	2.21107	0.364495
0.455	1.00089	0.124685	0.455	2.67352	0.476061	0.455	0.774806	0.134408	0.453	1.24831	0.205784	0.455	2.19752	0.362262
0.458	0.994448	0.123883	0.458	2.71005	0.482565	0.458	0.767008	0.133056	0.455	1.25486	0.206865	0.458	2.18397	0.360028
0.46	0.98801	0.123081	0.46	2.74657	0.489069	0.46	0.759213	0.131703	0.458	1.26142	0.207945	0.46	2.17042	0.357794
0.463	0.980909	0.122196	0.463	2.78343	0.495632	0.463	0.75103	0.130284	0.46	1.26798	0.209026	0.463	2.15855	0.355838
0.465	0.968157	0.120608	0.465	2.82317	0.502708	0.465	0.740449	0.128448	0.463	1.27489	0.210166	0.465	2.15713	0.355603
0.468	0.955405	0.119019	0.468	2.86291	0.509785	0.468	0.729869	0.126613	0.465	1.2859	0.211981	0.468	2.15571	0.355369
0.47	0.942653	0.117431	0.47	2.90266	0.516862	0.47	0.719288	0.124777	0.468	1.29691	0.213796	0.47	2.15428	0.355134
0.473	0.931165	0.116	0.473	2.94184	0.523839	0.473	0.709025	0.122997	0.47	1.30792	0.215611	0.473	2.15458	0.355183
0.475	0.937418	0.116779	0.475	2.97329	0.529439	0.475	0.701661	0.12172	0.473	1.31894	0.217427	0.475	2.17061	0.357825
0.478	0.943671	0.117557	0.478	3.00474	0.535039	0.478	0.694298	0.120442	0.475	1.33026	0.219293	0.478	2.18663	0.360467
0.48	0.949923	0.118336	0.48	3.03619	0.540639	0.48	0.686934	0.119165	0.478	1.34157	0.221159	0.48	2.20266	0.363109
0.483	0.956334	0.119135	0.483	3.06722	0.546164	0.483	0.680054	0.117971	0.48	1.35289	0.223024	0.483	2.21728	0.365519
0.485	0.968281	0.120623	0.485	3.08387	0.549129	0.485	0.680982	0.118132	0.482	1.36421	0.22489	0.485	2.20917	0.364183
0.487	0.980228	0.122112	0.487	3.10052	0.552094	0.488	0.68191	0.118293	0.485	1.36579	0.225151	0.488	2.20107	0.362847
0.49	0.992176	0.1236	0.49	3.11717	0.55506	0.49	0.682838	0.118454	0.487	1.36734	0.225406	0.49	2.19296	0.361511
0.492	1.00412	0.125088	0.492	3.13382	0.558024	0.493	0.683762	0.118615	0.49	1.36888	0.225661	0.493	2.1847	0.360148
0.495	1.02005	0.127072	0.495	3.14741	0.560444	0.495	0.684443	0.118733	0.492	1.37043	0.225916	0.495	2.16781	0.357364
0.497	1.03602	0.129062	0.497	3.16097	0.562859	0.497	0.685123	0.118851	0.495	1.37345	0.226414	0.497	2.15092	0.354579
0.5	1.05199	0.131052	0.5	3.17453	0.565273	0.5	0.685804	0.118969	0.497	1.37654	0.226924	0.5	2.13402	0.351795
0.502	1.06796	0.133041	0.502	3.18808	0.567686	0.502	0.686485	0.119087	0.5	1.37963	0.227433	0.502	2.11713	0.34901
0.505	1.05786	0.131783	0.505	3.19487	0.568895	0.505	0.691761	0.120002	0.502	1.38273	0.227943	0.505	2.09964	0.346126
0.507	1.04641	0.130356	0.507	3.20131	0.570042	0.507	0.697144	0.120936	0.505	1.38373	0.228109	0.507	2.08213	0.343239
0.51	1.03496	0.12893	0.51	3.20775	0.571188	0.51	0.702527	0.12187	0.507	1.38454	0.228241	0.51	2.06461	0.340352
0.512	1.02351	0.127503	0.512	3.21418	0.572334	0.512	0.70791	0.122804	0.51	1.38534	0.228374	0.512	2.04711	0.337466
0.515	1.0094	0.125746	0.515	3.22446	0.574164	0.515	0.724193	0.125628	0.512	1.38614	0.228506	0.515	2.04119	0.33649
0.517	0.995039	0.123957	0.517	3.23511	0.57606	0.517	0.741207	0.12858	0.515	1.38797	0.228807	0.517	2.03605	0.335644
0.52	0.980677	0.122167	0.52	3.24576	0.577956	0.52	0.758225	0.131532	0.517	1.38995	0.229134	0.52	2.03092	0.334797
0.522	0.966317	0.120379	0.522	3.2564	0.579852	0.522	0.775239	0.134484	0.52	1.39193	0.22946	0.522	2.02578	0.333951
0.525	0.951685	0.118556	0.525	3.28576	0.585079	0.525	0.788429	0.136771	0.522	1.39391	0.229786	0.525	2.02991	0.334631
0.527	0.937014	0.116728	0.527	3.31783	0.590789	0.527	0.801173	0.138982	0.525	1.39804	0.230467	0.527	2.03511	0.335488
0.53	0.922345	0.114901	0.53	3.34989	0.596498	0.53	0.813918	0.141193	0.527	1.40261	0.231221	0.53	2.0403	0.336345
0.532	0.907674	0.113073	0.532	3.38195	0.602208	0.532	0.826666	0.143405	0.529	1.40719	0.231976	0.532	2.0455	0.337202
0.535	0.900237	0.112147	0.535	3.4196	0.608912	0.535	0.834114	0.144697	0.532	1.41177	0.23273	0.535	2.04842	0.337683
0.537	0.894232	0.111399	0.537	3.45835	0.615812	0.537	0.840674	0.145835	0.534	1.41231	0.23282	0.537	2.05096	0.338101
0.539	0.888228	0.110651	0.539	3.4971	0.622712	0.54	0.847232	0.146972	0.537	1.41176	0.232728	0.54	2.0535	0.338519
0.542	0.882223	0.109903	0.542	3.53586	0.629613	0.542	0.853792	0.14811	0.539	1.4112	0.232637	0.542	2.05603	0.338938
0.544	0.885535	0.110315	0.544	3.58057	0.637575	0.544	0.85394	0.148136	0.542	1.41064	0.232545	0.544	2.05761	0.339198
0.547	0.89123	0.111025	0.547	3.62681	0.645809	0.547	0.852641	0.147911	0.544	1.41156	0.232695	0.547	2.05897	0.339422
0.549	0.896924	0.111734	0.549	3.67305	0.654042	0.549	0.851341	0.147685	0.547	1.41298	0.23293	0.549	2.06033	0.339646
0.552	0.902619	0.112443	0.552	3.71929	0.662276	0.552	0.850042	0.14746	0.549	1.4144	0.233164	0.552	2.06169	0.339871
0.554	0.904797	0.112715	0.554	3.7449	0.666836	0.554	0.853108	0.147992	0.552	1.41582	0.233399	0.554	2.05711	0.339115
0.557	0.90585	0.112846	0.557	3.7639	0.67022	0.557	0.857439	0.148743	0.554	1.41456	0.233191	0.557	2.0508	0.338074
0.559	0.906902	0.112977	0.559	3.7829	0.673603	0.559	0.86177	0.149494	0.557	1.41215	0.232793	0.559	2.04448	0.337034
0.562	0.907954	0.113108	0.562	3.80191	0.676987	0.562	0.866101	0.150246	0.559	1.40974	0.232396	0.562	2.03817	0.335994
0.564	0.91141	0.113539	0.564	3.80939	0.678319	0.564	0.881618	0.152937	0.562	1.40732	0.231998	0.564	2.033	0.33514
0.567	0.915805	0.114086	0.567	3.81236	0.678848	0.567	0.901169	0.156329	0.564	1.40739	0.232009	0.567	2.02824	0.334355
0.569	0.9202	0.114634	0.569	3.81533	0.679377	0.569	0.920724	0.159721	0.567	1.40876	0.232234	0.569	2.02347	0.33357
0.572	0.924595	0.115181	0.572	3.8183	0.679906	0.572	0.940275	0.163113	0.569	1.41012	0.232458	0.572	2.01871	0.332784
0.574	0.92461	0.115183	0.574	3.81887	0.680008	0.574	0.958065	0.166199	0.572	1.41148	0.232682	0.574	2.01716	0.33253
0.577	0.922567	0.114929	0.577	3.81831	0.679909	0.577	0.975082	0.169151	0.574	1.41474	0.233221	0.577	2.01704	0.33251
0.579	0.920525	0.114674	0.579	3.81776	0.67981	0.579	0.992095	0.172102	0.576	1.41919	0.233955	0.579	2.01692	0.332489
0.582	0.918482	0.11442	0.582	3.8172	0.67971	0.582	1.00911	0.175054	0.579	1.42365	0.234689	0.582	2.01679	0.332469
0.584	0.912785	0.11371	0.584	3.81795	0.679844	0.584	1.01929	0.17682	0.581	1.4281	0.235423	0.584	2.01663	0.332442
0.587	0.905046	0.112746	0.587	3.81944	0.680109	0.587	1.02585	0.177957	0.584	1.43089	0.235882	0.587	2.01644	0.332411
0.589	0.897309	0.111782	0.589	3.82092	0.680374	0.589	1.03241	0.179095	0.586	1.43243	0.236137	0.589	2.01626	0.332381
0.591	0.889571	0.110818	0.591	3.82241	0.680638	0.592	1.03897	0.180233	0.589	1.43398	0.236392	0.592	2.01607	0.33235
0.594	0.89098	0.110994	0.594	3.83162	0.682279	0.594	1.04006	0.180422	0.591	1.43552	0.236647	0.594	2.01608	0.332351
0.596	0.898407	0.111919	0.596	3.84592	0.684825	0.596	1.03771	0.180014	0.594	1.43444	0.236468	0.596	2.0162	0.332371
0.599	0.905836	0.112844	0.599	3.86022	0.687371	0.599	1.03536	0.179607	0.596	1.43104	0.235908	0.599	2.01632	0.332391
0.601	0.913264	0.11377	0.601	3.87452	0.689917	0.601	1.033	0.179199	0.599	1.42764	0.235347	0.601	2.01645	0.332412
0.604	0.918841	0.114464	0.604	3.89158	0.692955	0.604	1.02693	0.178145	0.601	1.42424	0.234786	0.604	2.01849	0.332748
0.606	0.922988	0.114981	0.606	3.91077	0.696372	0.606	1.01808	0.17661	0.604	1.42256	0.234509	0.606	2.02195	0.333319
0.609	0.927136	0.115498	0.609	3.92996	0.699789	0.609	1.00923	0.175075	0.606	1.42268	0.23453	0.609	2.02542	0.33389
0.611	0.931284	0.116014	0.611	3.94915	0.703206	0.611	1.00038	0.17354	0.609	1.42281	0.23455	0.611	2.02888	0.334462
0.614	0.93911	0.116989	0.614	3.96899	0.706739	0.614	0.996942	0.172943	0.611	1.42293	0.234571	0.614	2.03353	0.335229
0.616	0.95025	0.118377	0.616	3.98942	0.710376	0.616	0.998242	0.173168	0.614	1.42422	0.234782	0.616	2.03923	0.336167
0.619	0.961393	0.119765	0.619	4.00985	0.714014	0.619	0.999541	0.173394	0.616	1.42694	0.235231	0.619	2.04492	0.337105
0.621	0.972536	0.121153	0.621	4.03027	0.717651	0.621	1.00084	0.173619	0.619	1.42966	0.23568	0.621	2.05061	0.338044
0.624	0.984885	0.122692	0.624	4.04865	0.720924	0.624	1.0057	0.174463	0.621	1.43238	0.236128	0.624	2.05646	0.339007
0.626	0.998502	0.124388	0.626	4.06487	0.723811	0.626	1.01424	0.175944	0.623	1.43833	0.237109	0.626	2.06246	0.339997
0.629	1.01212	0.126085	0.629	4.08109	0.7267	0.629	1.02278	0.177425	0.626	1.44903	0.238872	0.629	2.06846	0.340986
0.631	1.02574	0.127781	0.631	4.09731	0.729588	0.631	1.03132	0.178907	0.628	1.45972	0.240636	0.631	2.07446	0.341975
0.634	1.03478	0.128907	0.634	4.10822	0.731531	0.634	1.0398	0.180378	0.631	1.47042	0.2424	0.634	2.07948	0.342804
0.636	1.03818	0.129331	0.636	4.11262	0.732314	0.636	1.04822	0.181838	0.633	1.47864	0.243754	0.636	2.08332	0.343436
0.639	1.04159	0.129755	0.639	4.11701	0.733096	0.639	1.05663	0.183298	0.636	1.48247	0.244386	0.639	2.08716	0.344068
0.641	1.04499	0.130179	0.641	4.12141	0.733879	0.641	1.06505	0.184758	0.638	1.48631	0.245018	0.641	2.09099	0.344701
0.643	1.04951	0.130743	0.643	4.1189	0.733433	0.643	1.0755	0.186571	0.641	1.49014	0.24565	0.643	2.09386	0.345174
0.646	1.05564	0.131506	0.646	4.10646	0.731217	0.646	1.08886	0.188889	0.643	1.49394	0.246276	0.646	2.09535	0.345418
0.648	1.06177	0.132269	0.648	4.09401	0.729002	0.648	1.10223	0.191208	0.646	1.49765	0.246888	0.648	2.09683	0.345663
0.651	1.0679	0.133033	0.651	4.08157	0.726786	0.651	1.11559	0.193526	0.648	1.50136	0.247499	0.651	2.09832	0.345908
0.653	1.06706	0.132928	0.653	4.06533	0.723894	0.653	1.1271	0.195522	0.651	1.50507	0.248111	0.653	2.09948	0.3461
0.656	1.05443	0.131356	0.656	4.04268	0.719861	0.656	1.13545	0.196971	0.653	1.50873	0.248714	0.656	2.1001	0.346202
0.658	1.04181	0.129782	0.658	4.02002	0.715826	0.658	1.14381	0.19842	0.656	1.51225	0.249296	0.658	2.10072	0.346304
0.661	1.02918	0.128209	0.661	3.99737	0.711792	0.661	1.15216	0.199869	0.658	1.51578	0.249877	0.661	2.10134	0.346406
0.663	1.01826	0.126849	0.663	3.97811	0.708363	0.663	1.15515	0.200388	0.661	1.5193	0.250458	0.663	2.10122	0.346386
0.666	1.01077	0.125916	0.666	3.96567	0.706147	0.666	1.14729	0.199025	0.663	1.52309	0.251082	0.666	2.09961	0.346121
0.668	1.00328	0.124983	0.668	3.95323	0.703932	0.668	1.13943	0.197662	0.666	1.52773	0.251847	0.668	2.098	0.345856
0.671	0.995787	0.12405	0.671	3.94078	0.701716	0.671	1.13158	0.196298	0.668	1.53237	0.252611	0.671	2.09639	0.345591
0.673	0.99161	0.123529	0.673	3.93176	0.70011	0.673	1.12719	0.195537	0.67	1.53701	0.253376	0.673	2.09376	0.345157
0.676	0.995386	0.124	0.676	3.93096	0.699967	0.676	1.13127	0.196245	0.673	1.54391	0.254514	0.676	2.08862	0.34431
0.678	0.999163	0.12447	0.678	3.93015	0.699824	0.678	1.13535	0.196954	0.675	1.5603	0.257216	0.678	2.08349	0.343464
0.681	1.00294	0.124941	0.681	3.92935	0.69968	0.681	1.13944	0.197662	0.678	1.57669	0.259918	0.681	2.07835	0.342617
0.683	1.00973	0.125787	0.683	3.92922	0.699658	0.683	1.14415	0.19848	0.68	1.59308	0.26262	0.683	2.07387	0.341877
0.686	1.02533	0.127731	0.686	3.93108	0.699989	0.686	1.15078	0.199629	0.683	1.60858	0.265176	0.686	2.07133	0.341459
0.688	1.04093	0.129674	0.688	3.93294	0.70032	0.688	1.1574	0.200778	0.685	1.6191	0.266909	0.688	2.06879	0.341041
0.691	1.05654	0.131617	0.691	3.9348	0.70065	0.691	1.16402	0.201926	0.688	1.62961	0.268642	0.691	2.06625	0.340623
0.693	1.07229	0.133581	0.693	3.9342	0.700543	0.693	1.17142	0.20321	0.69	1.64013	0.270375	0.693	2.06529	0.340463
0.695	1.08864	0.135616	0.695	3.92473	0.698857	0.695	1.18175	0.205002	0.693	1.64963	0.271943	0.695	2.07024	0.341279
0.698	1.10498	0.137652	0.698	3.91525	0.69717	0.698	1.19208	0.206795	0.695	1.65087	0.272147	0.698	2.07519	0.342095
0.7	1.12132	0.139688	0.7	3.90578	0.695484	0.7	1.20241	0.208587	0.698	1.65211	0.27235	0.7	2.08014	0.342911
0.703	1.13442	0.14132	0.703	3.89563	0.693676	0.703	1.21014	0.209928	0.7	1.65335	0.272554	0.703	2.0859	0.343862
0.705	1.13256	0.141089	0.705	3.88232	0.691306	0.705	1.20507	0.209047	0.703	1.65369	0.272612	0.705	2.09568	0.345473
0.708	1.13071	0.140857	0.708	3.86901	0.688936	0.708	1.19999	0.208167	0.705	1.64151	0.270604	0.708	2.10546	0.347085
0.71	1.12885	0.140626	0.71	3.8557	0.686566	0.71	1.19492	0.207287	0.708	1.62933	0.268595	0.71	2.11523	0.348697
0.713	1.12525	0.140177	0.713	3.8429	0.684287	0.713	1.18779	0.206049	0.71	1.61714	0.266587	0.713	2.12506	0.350316
0.715	1.11088	0.138388	0.715	3.83324	0.682567	0.715	1.16668	0.202389	0.713	1.6049	0.264569	0.715	2.1352	0.351989
0.718	1.09652	0.136599	0.718	3.82359	0.680848	0.718	1.14559	0.198729	0.715	1.59024	0.262152	0.718	2.14535	0.353662
0.72	1.08216	0.13481	0.72	3.81393	0.679128	0.72	1.12448	0.195068	0.717	1.57558	0.259735	0.72	2.1555	0.355335
0.723	1.06996	0.133289	0.723	3.80471	0.677486	0.723	1.10433	0.191573	0.72	1.56093	0.257319	0.723	2.16473	0.356856
0.725	1.07695	0.134161	0.725	3.79932	0.676527	0.725	1.09394	0.189769	0.722	1.54627	0.254903	0.725	2.16448	0.356815
0.728	1.08395	0.135032	0.728	3.79393	0.675568	0.728	1.08354	0.187966	0.725	1.54879	0.255319	0.728	2.16423	0.356774
0.73	1.09094	0.135904	0.73	3.78855	0.674609	0.73	1.07315	0.186162	0.727	1.55164	0.255788	0.73	2.16399	0.356734
0.733	1.09752	0.136723	0.733	3.78251	0.673533	0.733	1.0637	0.184524	0.73	1.55448	0.256257	0.733	2.16368	0.356683
0.735	1.09776	0.136753	0.735	3.7666	0.6707	0.735	1.07317	0.186167	0.732	1.55733	0.256726	0.735	2.16213	0.356428
0.738	1.09801	0.136784	0.738	3.75069	0.667867	0.738	1.08264	0.187809	0.735	1.57231	0.259196	0.738	2.16058	0.356173
0.74	1.09826	0.136815	0.74	3.73478	0.665035	0.74	1.0921	0.189451	0.737	1.58808	0.261796	0.74	2.15903	0.355918
0.743	1.0987	0.13687	0.743	3.71885	0.662197	0.742	1.10163	0.191104	0.74	1.60386	0.264396	0.742	2.15751	0.355666
0.745	1.10705	0.137911	0.745	3.70189	0.659177	0.745	1.11895	0.194109	0.742	1.61963	0.266996	0.745	2.15893	0.355901
0.747	1.11541	0.138952	0.747	3.68492	0.656156	0.747	1.13628	0.197115	0.745	1.6324	0.269102	0.747	2.16036	0.356135
0.75	1.12377	0.139993	0.75	3.66796	0.653137	0.75	1.1536	0.20012	0.747	1.64483	0.271151	0.75	2.16178	0.35637
0.752	1.13213	0.141034	0.752	3.651	0.650116	0.752	1.17093	0.203126	0.75	1.65726	0.2732	0.752	2.1632	0.356605
0.755	1.12566	0.140229	0.755	3.6266	0.645771	0.755	1.18963	0.20637	0.752	1.66969	0.275249	0.755	2.17019	0.357757
0.757	1.11898	0.139396	0.757	3.60209	0.641406	0.757	1.20838	0.209622	0.755	1.67346	0.27587	0.757	2.17737	0.35894
0.76	1.11229	0.138564	0.76	3.57758	0.637042	0.76	1.22713	0.212874	0.757	1.67574	0.276247	0.76	2.18455	0.360123
0.762	1.10561	0.137731	0.762	3.55306	0.632677	0.762	1.24587	0.216126	0.76	1.67803	0.276624	0.762	2.19172	0.361306
0.765	1.10537	0.137701	0.765	3.52591	0.627842	0.765	1.25585	0.217857	0.762	1.68032	0.277001	0.765	2.19586	0.361989
0.767	1.10549	0.137716	0.767	3.49861	0.622981	0.767	1.26513	0.219467	0.764	1.67417	0.275987	0.767	2.19976	0.362631
0.77	1.10562	0.137732	0.77	3.47131	0.61812	0.77	1.27441	0.221077	0.767	1.66607	0.274651	0.77	2.20366	0.363274
0.772	1.10574	0.137747	0.772	3.44401	0.613259	0.772	1.2837	0.222687	0.769	1.65796	0.273316	0.772	2.20756	0.363916
0.775	1.12368	0.139982	0.775	3.42104	0.609168	0.775	1.29747	0.225078	0.772	1.64986	0.27198	0.775	2.21058	0.364414
0.777	1.14343	0.142442	0.777	3.39851	0.605156	0.777	1.31183	0.227567	0.774	1.64186	0.27066	0.777	2.21349	0.364894
0.78	1.16317	0.144902	0.78	3.37598	0.601144	0.78	1.32618	0.230057	0.777	1.63388	0.269345	0.78	2.21639	0.365373
0.782	1.18292	0.147362	0.782	3.35345	0.597132	0.782	1.34054	0.232548	0.779	1.6259	0.26803	0.782	2.2193	0.365853
0.785	1.19718	0.149138	0.785	3.33236	0.593378	0.785	1.34961	0.234121	0.782	1.61792	0.266715	0.785	2.2175	0.365555
0.787	1.21061	0.150811	0.787	3.3115	0.589663	0.787	1.35771	0.235527	0.784	1.61516	0.26626	0.787	2.21484	0.365117
0.79	1.22404	0.152485	0.79	3.29064	0.585949	0.79	1.36582	0.236933	0.787	1.61436	0.266128	0.79	2.21218	0.364678
0.792	1.23748	0.154158	0.792	3.26978	0.582234	0.792	1.37392	0.238339	0.789	1.61356	0.265995	0.792	2.20952	0.36424
0.795	1.23934	0.15439	0.795	3.25931	0.580369	0.794	1.37475	0.238483	0.792	1.61275	0.265863	0.794	2.20641	0.363727
0.797	1.23884	0.154328	0.797	3.25095	0.578881	0.797	1.37382	0.238322	0.794	1.61738	0.266625	0.797	2.20319	0.363197
0.799	1.23835	0.154267	0.799	3.2426	0.577393	0.799	1.3729	0.238161	0.797	1.62449	0.267797	0.799	2.19997	0.362666
0.802	1.23785	0.154205	0.802	3.23424	0.575905	0.802	1.37197	0.238	0.799	1.6316	0.26897	0.802	2.19676	0.362136
0.804	1.23535	0.153893	0.804	3.21475	0.572435	0.804	1.37582	0.238668	0.802	1.63871	0.270142	0.804	2.20301	0.363166
0.807	1.23232	0.153515	0.807	3.19235	0.568446	0.807	1.38114	0.239592	0.804	1.64837	0.271734	0.807	2.21216	0.364676
0.809	1.22928	0.153137	0.809	3.16994	0.564455	0.809	1.38646	0.240515	0.807	1.65944	0.273559	0.809	2.22132	0.366185
0.812	1.22625	0.152759	0.812	3.14753	0.560465	0.812	1.39178	0.241438	0.809	1.67051	0.275384	0.812	2.23048	0.367695
0.814	1.22457	0.15255	0.814	3.11649	0.554938	0.814	1.39289	0.24163	0.811	1.68158	0.277209	0.814	2.24246	0.36967
0.817	1.22333	0.152396	0.817	3.08263	0.54891	0.817	1.3924	0.241544	0.814	1.69005	0.278605	0.817	2.25551	0.371822
0.819	1.22209	0.152242	0.819	3.04877	0.54288	0.819	1.3919	0.241458	0.816	1.69679	0.279717	0.819	2.26857	0.373975
0.822	1.22085	0.152087	0.822	3.01491	0.53685	0.822	1.39141	0.241372	0.819	1.70353	0.280828	0.822	2.28163	0.376127
0.824	1.23138	0.153399	0.824	2.98184	0.530962	0.824	1.39591	0.242153	0.821	1.71027	0.281939	0.824	2.29688	0.378642
0.827	1.24661	0.155296	0.827	2.9491	0.525132	0.827	1.40271	0.243334	0.824	1.71436	0.282612	0.827	2.31316	0.381325
0.829	1.26184	0.157193	0.829	2.91635	0.519301	0.829	1.40952	0.244514	0.826	1.71633	0.282938	0.829	2.32943	0.384007
0.832	1.27707	0.15909	0.832	2.88361	0.51347	0.832	1.41633	0.245695	0.829	1.71831	0.283265	0.832	2.3457	0.38669
0.834	1.2982	0.161723	0.834	2.86078	0.509405	0.834	1.41202	0.244948	0.831	1.72029	0.283591	0.834	2.35122	0.387599
0.837	1.32215	0.164706	0.837	2.84271	0.506187	0.837	1.40156	0.243134	0.834	1.72026	0.283585	0.837	2.35079	0.387528
0.839	1.34611	0.167691	0.839	2.82463	0.502968	0.839	1.3911	0.24132	0.836	1.71834	0.283269	0.839	2.35035	0.387457
0.842	1.37007	0.170676	0.842	2.80655	0.499749	0.841	1.38065	0.239506	0.839	1.71643	0.282953	0.841	2.34992	0.387385
0.844	1.38629	0.172696	0.844	2.79889	0.498386	0.844	1.37116	0.23786	0.841	1.71451	0.282637	0.844	2.34695	0.386895
0.847	1.39811	0.174169	0.847	2.79716	0.498077	0.846	1.36231	0.236325	0.844	1.71541	0.282785	0.846	2.34231	0.38613
0.849	1.40993	0.175642	0.849	2.79543	0.497769	0.849	1.35346	0.23479	0.846	1.71943	0.283448	0.849	2.33767	0.385365
0.851	1.42176	0.177115	0.851	2.7937	0.49746	0.851	1.34462	0.233256	0.849	1.72345	0.284111	0.851	2.33303	0.384601
0.854	1.41827	0.17668	0.854	2.80301	0.499118	0.854	1.34239	0.232869	0.851	1.72747	0.284773	0.854	2.32759	0.383703
0.856	1.40453	0.174969	0.856	2.81972	0.502094	0.856	1.34529	0.233373	0.854	1.73282	0.285656	0.856	2.32152	0.382704
0.859	1.39078	0.173257	0.859	2.83644	0.505071	0.859	1.3482	0.233878	0.856	1.73993	0.286828	0.859	2.31546	0.381704
0.861	1.37704	0.171545	0.861	2.85315	0.508047	0.861	1.35111	0.234382	0.858	1.74705	0.288001	0.861	2.30939	0.380704
0.864	1.36254	0.169738	0.864	2.87007	0.51106	0.864	1.35994	0.235913	0.861	1.75416	0.289173	0.864	2.3054	0.380046
0.866	1.34743	0.167856	0.866	2.88716	0.514102	0.866	1.37417	0.238382	0.863	1.76055	0.290227	0.866	2.3033	0.379699
0.869	1.33233	0.165975	0.869	2.90424	0.517144	0.869	1.3884	0.24085	0.866	1.76581	0.291093	0.869	2.30119	0.379352
0.871	1.31723	0.164093	0.871	2.92133	0.520187	0.871	1.40263	0.243319	0.868	1.77106	0.29196	0.871	2.29909	0.379005
0.874	1.30558	0.162642	0.874	2.9255	0.520929	0.874	1.40609	0.24392	0.871	1.77632	0.292827	0.874	2.29558	0.378428
0.876	1.2971	0.161585	0.876	2.91782	0.519562	0.876	1.39799	0.242514	0.873	1.78085	0.293573	0.876	2.29057	0.377601
0.879	1.28862	0.160529	0.879	2.91014	0.518195	0.879	1.38988	0.241108	0.876	1.784	0.294093	0.879	2.28556	0.376775
0.881	1.28013	0.159472	0.881	2.90247	0.516828	0.881	1.38177	0.239701	0.878	1.78715	0.294613	0.881	2.28055	0.375949
0.884	1.2805	0.159518	0.884	2.89252	0.515057	0.884	1.37271	0.238129	0.881	1.79031	0.295133	0.884	2.27975	0.375817
0.886	1.29035	0.160744	0.886	2.88014	0.512853	0.886	1.36244	0.236347	0.883	1.7939	0.295724	0.886	2.28426	0.376561
0.889	1.30019	0.161971	0.889	2.86776	0.510648	0.889	1.35217	0.234566	0.886	1.79847	0.296479	0.889	2.28878	0.377306
0.891	1.31003	0.163197	0.891	2.85538	0.508443	0.891	1.3419	0.232784	0.888	1.80305	0.297233	0.891	2.2933	0.37805
0.894	1.31712	0.16408	0.894	2.83722	0.505211	0.893	1.33078	0.230856	0.891	1.80763	0.297988	0.893	2.30159	0.379417
0.896	1.32078	0.164535	0.896	2.81184	0.500691	0.896	1.31841	0.228709	0.893	1.81287	0.298852	0.896	2.31551	0.381712
0.899	1.32443	0.16499	0.899	2.78646	0.496172	0.898	1.30603	0.226562	0.896	1.81998	0.300024	0.898	2.32943	0.384008
0.901	1.32808	0.165445	0.901	2.76108	0.491652	0.901	1.29366	0.224415	0.898	1.82709	0.301197	0.901	2.34335	0.386302
0.903	1.3363	0.166469	0.903	2.73892	0.487706	0.903	1.29122	0.223993	0.901	1.83421	0.302369	0.903	2.35745	0.388627
0.906	1.35122	0.168328	0.906	2.72146	0.484597	0.906	1.30638	0.226622	0.903	1.84076	0.303449	0.906	2.37187	0.391004
0.908	1.36614	0.170187	0.908	2.704	0.481489	0.908	1.32154	0.229252	0.905	1.84533	0.304204	0.908	2.38629	0.39338
0.911	1.38106	0.172045	0.911	2.68655	0.47838	0.911	1.3367	0.231882	0.908	1.84991	0.304959	0.911	2.4007	0.395757
0.913	1.3975	0.174093	0.913	2.66482	0.474512	0.913	1.34839	0.23391	0.91	1.85449	0.305713	0.913	2.41538	0.398176
0.916	1.41657	0.176468	0.916	2.63572	0.469331	0.916	1.35272	0.234661	0.913	1.8572	0.306161	0.916	2.4306	0.400685
0.918	1.43563	0.178843	0.918	2.60663	0.46415	0.918	1.35705	0.235412	0.915	1.85133	0.305192	0.918	2.44582	0.403194
0.921	1.4547	0.181219	0.921	2.57753	0.458969	0.921	1.36138	0.236164	0.918	1.84545	0.304223	0.921	2.46104	0.405704
0.923	1.47344	0.183553	0.923	2.55202	0.454426	0.923	1.36403	0.236623	0.92	1.83958	0.303255	0.923	2.47337	0.407736
0.926	1.49151	0.185805	0.926	2.53382	0.451185	0.926	1.36236	0.236334	0.923	1.83336	0.30223	0.926	2.47826	0.408542
0.928	1.50959	0.188057	0.928	2.51562	0.447945	0.928	1.36069	0.236044	0.925	1.82495	0.300843	0.928	2.48314	0.409347
0.931	1.52766	0.190308	0.931	2.49742	0.444704	0.931	1.35902	0.235754	0.928	1.81654	0.299456	0.931	2.48803	0.410153
0.933	1.53716	0.191492	0.933	2.48445	0.442393	0.933	1.35636	0.235292	0.93	1.80812	0.29807	0.933	2.49273	0.410927
0.936	1.52565	0.190057	0.936	2.48426	0.44236	0.936	1.35054	0.234283	0.933	1.79991	0.296716	0.936	2.49681	0.4116
0.938	1.51413	0.188623	0.938	2.48407	0.442327	0.938	1.34472	0.233274	0.935	1.7936	0.295676	0.938	2.5009	0.412273
0.941	1.50262	0.187188	0.941	2.48389	0.442294	0.94	1.33891	0.232265	0.938	1.78729	0.294636	0.94	2.50498	0.412947
0.943	1.48975	0.185585	0.943	2.48307	0.442148	0.943	1.33526	0.231633	0.94	1.78099	0.293596	0.943	2.50914	0.413632
0.946	1.47285	0.18348	0.946	2.48034	0.441663	0.945	1.34034	0.232513	0.943	1.77541	0.292677	0.945	2.51359	0.414367
0.948	1.45595	0.181375	0.948	2.47762	0.441178	0.948	1.34541	0.233393	0.945	1.78339	0.293992	0.948	2.51805	0.415101
0.951	1.43906	0.17927	0.951	2.4749	0.440693	0.95	1.35048	0.234273	0.948	1.79137	0.295307	0.95	2.5225	0.415835
0.953	1.42337	0.177316	0.953	2.47151	0.44009	0.953	1.35421	0.234919	0.95	1.79934	0.296622	0.953	2.52619	0.416443
0.955	1.41216	0.17592	0.955	2.46569	0.439054	0.955	1.35081	0.234329	0.952	1.80726	0.297927	0.955	2.52582	0.416382
0.958	1.40096	0.174524	0.958	2.45987	0.438018	0.958	1.3474	0.233739	0.955	1.80794	0.298039	0.958	2.52545	0.416321
0.96	1.38976	0.173128	0.96	2.45406	0.436982	0.96	1.344	0.233148	0.957	1.80862	0.298151	0.96	2.52508	0.41626
0.963	1.38227	0.172195	0.963	2.44563	0.435481	0.963	1.34002	0.232458	0.96	1.8093	0.298263	0.963	2.52477	0.416209
0.965	1.39242	0.17346	0.965	2.42483	0.431778	0.965	1.33173	0.231019	0.962	1.80998	0.298375	0.965	2.52496	0.41624
0.968	1.40257	0.174725	0.968	2.40403	0.428074	0.968	1.32343	0.229581	0.965	1.80396	0.297384	0.968	2.52514	0.416271
0.97	1.41272	0.175989	0.97	2.38323	0.424371	0.97	1.31514	0.228142	0.967	1.79771	0.296354	0.97	2.52533	0.416301
0.973	1.42236	0.177189	0.973	2.36409	0.420963	0.973	1.30839	0.226972	0.97	1.79147	0.295324	0.973	2.52512	0.416267
0.975	1.42867	0.177976	0.975	2.35555	0.419441	0.975	1.31984	0.228958	0.972	1.78522	0.294294	0.975	2.52023	0.415461
0.978	1.43498	0.178763	0.978	2.34701	0.41792	0.978	1.33129	0.230943	0.975	1.7712	0.291983	0.978	2.51534	0.414655
0.98	1.4413	0.179549	0.98	2.33847	0.416399	0.98	1.34274	0.232929	0.977	1.75654	0.289567	0.98	2.51045	0.413849
0.983	1.44792	0.180374	0.983	2.33083	0.415039	0.983	1.35455	0.234979	0.98	1.74189	0.28715	0.983	2.50569	0.413064
0.985	1.45739	0.181554	0.985	2.33163	0.415183	0.985	1.37584	0.238671	0.982	1.72723	0.284734	0.985	2.50414	0.412809
0.988	1.46686	0.182734	0.988	2.33244	0.415326	0.988	1.39712	0.242364	0.985	1.71677	0.28301	0.988	2.5026	0.412554
0.99	1.47633	0.183913	0.99	2.33324	0.415469	0.99	1.41841	0.246056	0.987	1.70688	0.281379	0.99	2.50105	0.412299
0.993	1.48598	0.185115	0.993	2.33409	0.415619	0.992	1.43969	0.249749	0.99	1.69698	0.279748	0.992	2.4995	0.412044
0.995	1.49848	0.186673	0.995	2.33557	0.415884	0.995	1.47406	0.25571	0.992	1.68708	0.278116	0.995	2.50376	0.412745
0.998	1.51099	0.18823	0.998	2.33706	0.416149	0.997	1.50846	0.261679	0.995	1.68181	0.277247	0.997	2.50803	0.413449
1	1.52349	0.189788	1	2.33854	0.416413	1	1.54286	0.267646	0.997	1.67742	0.276523	1	2.5123	0.414153
1.003	1.53574	0.191315	1.003	2.34007	0.416685	1.002	1.57727	0.273615	0.999	1.67303	0.275799	1.002	2.51657	0.414857
1.005	1.53537	0.191268	1.005	2.34366	0.417324	1.005	1.59107	0.276008	1.002	1.66864	0.275076	1.005	2.52048	0.415502
1.007	1.535	0.191222	1.007	2.34725	0.417964	1.007	1.60393	0.27824	1.004	1.66331	0.274197	1.007	2.52438	0.416144
1.01	1.53463	0.191176	1.01	2.35084	0.418603	1.01	1.61681	0.280473	1.007	1.65774	0.27328	1.01	2.52828	0.416787
1.012	1.53426	0.19113	1.012	2.35443	0.419242	1.012	1.62967	0.282705	1.009	1.65218	0.272362	1.012	2.53217	0.41743
1.015	1.52569	0.190062	1.015	2.34193	0.417016	1.015	1.63557	0.283728	1.012	1.64661	0.271444	1.015	2.54515	0.419568
1.017	1.51696	0.188975	1.017	2.32912	0.414735	1.017	1.64083	0.28464	1.014	1.63922	0.270226	1.017	2.55894	0.421842
1.02	1.50823	0.187887	1.02	2.3163	0.412453	1.02	1.64609	0.285553	1.017	1.63125	0.268911	1.02	2.57274	0.424117
1.022	1.4995	0.1868	1.022	2.30349	0.410171	1.022	1.65135	0.286465	1.019	1.62327	0.267596	1.022	2.58654	0.426392
1.025	1.48243	0.184673	1.025	2.29027	0.407816	1.025	1.66723	0.289221	1.022	1.61529	0.266281	1.025	2.59031	0.427013
1.027	1.46485	0.182484	1.027	2.27702	0.405458	1.027	1.68462	0.292237	1.024	1.60251	0.264173	1.027	2.59266	0.427401
1.03	1.44727	0.180294	1.03	2.26377	0.403099	1.03	1.702	0.295253	1.027	1.58779	0.261747	1.03	2.59501	0.427788
1.032	1.42969	0.178103	1.032	2.25053	0.40074	1.032	1.71939	0.298269	1.029	1.57307	0.25932	1.032	2.59736	0.428176
1.035	1.42873	0.177983	1.035	2.24975	0.400603	1.035	1.74024	0.301886	1.032	1.55835	0.256894	1.035	2.59335	0.427515
1.037	1.42953	0.178083	1.037	2.25031	0.400702	1.037	1.76178	0.305622	1.034	1.54047	0.253948	1.037	2.5881	0.426648
1.04	1.43034	0.178184	1.04	2.25087	0.400801	1.039	1.78331	0.309357	1.037	1.52106	0.250746	1.039	2.58284	0.425781
1.042	1.43114	0.178284	1.042	2.25142	0.4009	1.042	1.80484	0.313093	1.039	1.50164	0.247545	1.042	2.57758	0.424914
1.045	1.4275	0.17783	1.045	2.26361	0.403069	1.044	1.8282	0.317143	1.042	1.48222	0.244344	1.044	2.5612	0.422214
1.047	1.42317	0.177291	1.047	2.27759	0.40556	1.047	1.85202	0.321276	1.044	1.4605	0.240765	1.047	2.54195	0.419041
1.05	1.41884	0.176751	1.05	2.29158	0.408051	1.049	1.87584	0.325408	1.047	1.43744	0.236962	1.049	2.52271	0.415869
1.052	1.4145	0.176211	1.052	2.30557	0.410542	1.052	1.89966	0.32954	1.049	1.41437	0.233159	1.052	2.50347	0.412698
1.055	1.41262	0.175977	1.055	2.30631	0.410674	1.054	1.91419	0.332061	1.051	1.3913	0.229356	1.054	2.48189	0.40914
1.057	1.41126	0.175808	1.057	2.30427	0.41031	1.057	1.92569	0.334057	1.054	1.36743	0.225422	1.057	2.45955	0.405458
1.059	1.4099	0.175638	1.059	2.30223	0.409946	1.059	1.9372	0.336054	1.056	1.34301	0.221395	1.059	2.43722	0.401776
1.062	1.40854	0.175468	1.062	2.30018	0.409583	1.062	1.94871	0.33805	1.059	1.31858	0.217368	1.062	2.41488	0.398094
1.064	1.40596	0.175147	1.064	2.28995	0.40776	1.064	1.94802	0.33793	1.061	1.29415	0.21334	1.064	2.40209	0.395985
1.067	1.40305	0.174784	1.067	2.27751	0.405545	1.067	1.94245	0.336964	1.064	1.26975	0.209319	1.067	2.39312	0.394506
1.069	1.40014	0.174422	1.069	2.26506	0.403329	1.069	1.93688	0.335998	1.066	1.24538	0.205302	1.069	2.38415	0.393027
1.072	1.39723	0.174059	1.072	2.25262	0.401113	1.072	1.93131	0.335032	1.069	1.22102	0.201285	1.072	2.37518	0.391548
1.074	1.39617	0.173928	1.074	2.2342	0.397833	1.074	1.92591	0.334095	1.071	1.19665	0.197268	1.074	2.36883	0.390502
1.077	1.39574	0.173874	1.077	2.21377	0.394195	1.077	1.92059	0.333172	1.074	1.17032	0.192928	1.077	2.36376	0.389666
1.079	1.39531	0.17382	1.079	2.19334	0.390558	1.079	1.91527	0.332249	1.076	1.14206	0.188269	1.079	2.35868	0.38883
1.082	1.39488	0.173766	1.082	2.17291	0.38692	1.082	1.90995	0.331326	1.079	1.1138	0.18361	1.082	2.35361	0.387993
1.084	1.39185	0.173389	1.084	2.16665	0.385805	1.084	1.90534	0.330525	1.081	1.08553	0.17895	1.084	2.34767	0.387015
1.087	1.38776	0.17288	1.087	2.16615	0.385716	1.087	1.90113	0.329795	1.084	1.05625	0.174122	1.087	2.34124	0.385954
1.089	1.38368	0.172371	1.089	2.16566	0.385628	1.089	1.89692	0.329065	1.086	1.02576	0.169096	1.089	2.3348	0.384893
1.092	1.37959	0.171862	1.092	2.16516	0.38554	1.091	1.89271	0.328335	1.089	0.995267	0.16407	1.091	2.32837	0.383832
1.094	1.3666	0.170244	1.094	2.16621	0.385726	1.094	1.88498	0.326994	1.091	0.964778	0.159044	1.094	2.32916	0.383963
1.097	1.34927	0.168085	1.097	2.168	0.386045	1.096	1.87483	0.325234	1.094	0.935938	0.15429	1.096	2.33492	0.384912
1.099	1.33194	0.165926	1.099	2.1698	0.386365	1.099	1.86469	0.323474	1.096	0.909405	0.149916	1.099	2.34067	0.38586
1.102	1.31461	0.163766	1.102	2.17159	0.386685	1.101	1.85454	0.321714	1.098	0.882873	0.145542	1.101	2.34643	0.386809
1.104	1.30143	0.162125	1.104	2.17119	0.386614	1.104	1.84323	0.319751	1.101	0.85634	0.141168	1.104	2.35406	0.388068
1.107	1.29066	0.160783	1.107	2.16952	0.386316	1.106	1.83098	0.317626	1.103	0.832033	0.137161	1.106	2.36322	0.389577
1.109	1.27989	0.159441	1.109	2.16785	0.386018	1.109	1.81872	0.315501	1.106	0.811439	0.133766	1.109	2.37238	0.391087
1.111	1.26911	0.158099	1.111	2.16618	0.385721	1.111	1.80647	0.313375	1.108	0.790845	0.130371	1.111	2.38153	0.392597
1.114	1.2617	0.157175	1.114	2.16097	0.384794	1.114	1.79505	0.311393	1.111	0.770251	0.126976	1.114	2.39589	0.394964
1.116	1.25656	0.156535	1.116	2.15336	0.383438	1.116	1.78441	0.309547	1.113	0.749821	0.123608	1.116	2.4152	0.398146
1.119	1.25142	0.155895	1.119	2.14574	0.382082	1.119	1.77376	0.307701	1.116	0.72972	0.120295	1.119	2.4345	0.401328
1.121	1.24628	0.155255	1.121	2.13813	0.380727	1.121	1.76312	0.305855	1.118	0.70962	0.116981	1.121	2.45381	0.40451
1.124	1.24565	0.155177	1.124	2.13231	0.379689	1.124	1.75998	0.30531	1.121	0.689519	0.113667	1.124	2.46949	0.407096
1.126	1.24862	0.155547	1.126	2.12791	0.378907	1.126	1.76524	0.306223	1.123	0.669724	0.110404	1.126	2.48112	0.409014
1.129	1.2516	0.155917	1.129	2.12352	0.378124	1.129	1.7705	0.307135	1.126	0.650676	0.107264	1.129	2.49275	0.410931
1.131	1.25457	0.156287	1.131	2.11912	0.377342	1.131	1.77576	0.308047	1.128	0.631628	0.104124	1.131	2.50439	0.412849
1.134	1.26065	0.157044	1.134	2.11485	0.376582	1.134	1.77816	0.308464	1.131	0.61258	0.100984	1.134	2.51215	0.414128
1.136	1.26962	0.158163	1.136	2.11071	0.375843	1.136	1.7768	0.308228	1.133	0.594987	0.0980838	1.136	2.51481	0.414567
1.139	1.2786	0.159281	1.139	2.10656	0.375105	1.138	1.77544	0.307992	1.136	0.581814	0.0959121	1.138	2.51747	0.415005
1.141	1.28757	0.160399	1.141	2.10241	0.374366	1.141	1.77408	0.307756	1.138	0.56864	0.0937405	1.141	2.52013	0.415444
1.144	1.2993	0.16186	1.144	2.09803	0.373586	1.143	1.76483	0.306151	1.141	0.555467	0.0915688	1.143	2.5226	0.415851
1.146	1.31404	0.163696	1.146	2.09338	0.372759	1.146	1.7433	0.302416	1.143	0.546233	0.0900466	1.146	2.52476	0.416208
1.149	1.32877	0.165531	1.149	2.08874	0.371932	1.148	1.72176	0.29868	1.145	0.552233	0.0910357	1.148	2.52693	0.416565
1.151	1.3435	0.167366	1.151	2.0841	0.371105	1.151	1.70023	0.294945	1.148	0.558232	0.0920246	1.151	2.52909	0.416922
1.154	1.35178	0.168397	1.154	2.08194	0.37072	1.153	1.67909	0.291277	1.15	0.56423	0.0930136	1.153	2.54099	0.418882
1.156	1.35184	0.168405	1.156	2.08293	0.370897	1.156	1.65867	0.287735	1.153	0.575409	0.0948564	1.156	2.57087	0.423808
1.159	1.3519	0.168413	1.159	2.08392	0.371073	1.158	1.63825	0.284193	1.155	0.613136	0.101076	1.158	2.60075	0.428735
1.161	1.35196	0.16842	1.161	2.08491	0.371249	1.161	1.61783	0.280651	1.158	0.650863	0.107295	1.161	2.63064	0.433661
1.163	1.34579	0.167651	1.163	2.08538	0.371333	1.163	1.59815	0.277236	1.16	0.68859	0.113514	1.163	2.6644	0.439227
1.166	1.33031	0.165723	1.166	2.08507	0.371278	1.166	1.58008	0.274101	1.163	0.728989	0.120174	1.166	2.70679	0.446215
1.168	1.31483	0.163795	1.168	2.08476	0.371223	1.168	1.56201	0.270967	1.165	0.788793	0.130033	1.168	2.74917	0.453201
1.171	1.29936	0.161867	1.171	2.08445	0.371167	1.171	1.54394	0.267833	1.168	0.848596	0.139891	1.171	2.79156	0.460189
1.173	1.28453	0.16002	1.173	2.08173	0.370684	1.173	1.53154	0.265681	1.17	0.9084	0.14975	1.173	2.83613	0.467537
1.176	1.27085	0.158316	1.176	2.0748	0.36945	1.176	1.53444	0.266185	1.173	0.969405	0.159807	1.176	2.88662	0.47586
1.178	1.25717	0.156612	1.178	2.06787	0.368215	1.178	1.53735	0.26669	1.175	1.04449	0.172184	1.178	2.93711	0.484183
1.181	1.24349	0.154908	1.181	2.06094	0.366981	1.181	1.54026	0.267194	1.178	1.11957	0.184561	1.181	2.9876	0.492507
1.183	1.22871	0.153066	1.183	2.04878	0.364817	1.183	1.54304	0.267677	1.18	1.19465	0.196939	1.183	3.03574	0.500443
1.186	1.21162	0.150937	1.186	2.02575	0.360716	1.186	1.54539	0.268084	1.183	1.26981	0.209328	1.186	3.07602	0.507083
1.188	1.19454	0.148809	1.188	2.00272	0.356615	1.188	1.54774	0.268492	1.185	1.34686	0.222031	1.188	3.11631	0.513724
1.191	1.17745	0.146681	1.191	1.9797	0.352515	1.19	1.55009	0.2689	1.188	1.42392	0.234734	1.19	3.15659	0.520364
1.193	1.16536	0.145174	1.193	1.96169	0.349309	1.193	1.55137	0.269121	1.19	1.50098	0.247437	1.193	3.19877	0.527318
1.196	1.16573	0.14522	1.196	1.95625	0.348339	1.195	1.54803	0.268542	1.192	1.57804	0.26014	1.195	3.24907	0.535609
1.198	1.1661	0.145266	1.198	1.9508	0.347369	1.198	1.54469	0.267962	1.195	1.66199	0.273979	1.198	3.29937	0.543903
1.201	1.16647	0.145313	1.201	1.94535	0.346399	1.2	1.54134	0.267383	1.197	1.74598	0.287824	1.2	3.34967	0.552195
1.203	1.16767	0.145462	1.203	1.94041	0.345519	1.203	1.5388	0.266942	1.2	1.82996	0.30167	1.203	3.40084	0.560629
1.206	1.17138	0.145924	1.206	1.937	0.344913	1.205	1.54085	0.267296	1.202	1.91395	0.315516	1.205	3.45689	0.56987
1.208	1.1751	0.146387	1.208	1.9336	0.344307	1.208	1.54289	0.26765	1.205	2.01095	0.331505	1.208	3.51295	0.579111
1.211	1.17881	0.14685	1.211	1.9302	0.343701	1.21	1.54493	0.268004	1.207	2.1086	0.347603	1.21	3.56901	0.588353
1.213	1.18628	0.147781	1.213	1.92842	0.343384	1.213	1.54696	0.268357	1.21	2.20625	0.363701	1.213	3.6252	0.597615
1.215	1.20801	0.150487	1.215	1.93281	0.344167	1.215	1.54895	0.268701	1.212	2.3039	0.379799	1.215	3.68244	0.607051
1.218	1.22973	0.153194	1.218	1.93721	0.344949	1.218	1.55092	0.269044	1.215	2.40836	0.39702	1.218	3.73966	0.616485
1.22	1.25146	0.1559	1.22	1.9416	0.345732	1.22	1.5529	0.269388	1.217	2.51353	0.414355	1.22	3.7969	0.625921
1.223	1.27229	0.158495	1.223	1.94491	0.346321	1.223	1.55579	0.269889	1.22	2.61867	0.431688	1.223	3.85421	0.635368
1.225	1.28869	0.160538	1.225	1.94293	0.345969	1.225	1.57114	0.272551	1.222	2.72381	0.44902	1.225	3.91269	0.645009
1.228	1.30509	0.162582	1.228	1.94095	0.345616	1.228	1.58648	0.275213	1.225	2.83597	0.46751	1.228	3.97116	0.654647
1.23	1.3215	0.164625	1.23	1.93897	0.345263	1.23	1.60183	0.277875	1.227	2.94921	0.486178	1.23	4.02964	0.664288
1.233	1.33545	0.166363	1.233	1.9376	0.345019	1.233	1.61733	0.280563	1.23	3.06244	0.504845	1.233	4.0878	0.673874
1.235	1.33316	0.166078	1.235	1.94026	0.345493	1.235	1.63824	0.284191	1.232	3.17568	0.523512	1.235	4.13482	0.681626
1.238	1.33087	0.165793	1.238	1.94292	0.345967	1.237	1.65915	0.287819	1.235	3.3004	0.544072	1.237	4.18184	0.689378
1.24	1.32858	0.165507	1.24	1.94558	0.346441	1.24	1.68006	0.291447	1.237	3.42756	0.565034	1.24	4.22886	0.697129
1.243	1.3258	0.16516	1.243	1.94877	0.347009	1.242	1.70098	0.295075	1.239	3.55472	0.585996	1.242	4.27589	0.704882
1.245	1.31818	0.164212	1.245	1.95713	0.348497	1.245	1.71401	0.297336	1.242	3.68188	0.606958	1.245	4.31907	0.711999
1.248	1.31057	0.163263	1.248	1.96549	0.349985	1.247	1.72695	0.29958	1.244	3.80593	0.627409	1.247	4.3622	0.71911
1.25	1.30295	0.162315	1.25	1.97385	0.351473	1.25	1.73988	0.301823	1.247	3.92913	0.647718	1.25	4.40532	0.726219
1.253	1.2949	0.161311	1.253	1.98102	0.352751	1.252	1.75281	0.304066	1.249	4.05232	0.668026	1.252	4.44846	0.733329
1.255	1.27911	0.159345	1.255	1.96759	0.350359	1.255	1.74389	0.302519	1.252	4.17551	0.688335	1.255	4.48777	0.739811
1.258	1.26333	0.157379	1.258	1.95416	0.347968	1.257	1.73375	0.300759	1.254	4.30723	0.710048	1.257	4.52687	0.746256
1.26	1.24754	0.155412	1.26	1.94073	0.345576	1.26	1.7236	0.298999	1.257	4.44193	0.732254	1.26	4.56598	0.752703
1.263	1.23175	0.153444	1.263	1.92719	0.343166	1.262	1.71345	0.297239	1.259	4.57664	0.75446	1.262	4.60508	0.759149
1.265	1.21528	0.151393	1.265	1.90726	0.339617	1.265	1.68833	0.292881	1.262	4.71134	0.776666	1.265	4.6461	0.765911
1.267	1.19881	0.149342	1.267	1.88733	0.336068	1.267	1.66166	0.288255	1.264	4.85092	0.799675	1.267	4.6873	0.772703
1.27	1.18235	0.147291	1.27	1.86739	0.332518	1.27	1.63499	0.283628	1.267	4.9926	0.823032	1.27	4.72852	0.779498
1.272	1.16588	0.145239	1.272	1.84746	0.328968	1.272	1.60833	0.279002	1.269	5.13429	0.846389	1.272	4.76972	0.78629
1.275	1.13684	0.141622	1.275	1.84555	0.328628	1.275	1.58449	0.274868	1.272	5.27597	0.869746	1.275	4.81747	0.794162
1.277	1.1075	0.137966	1.277	1.84406	0.328363	1.277	1.56111	0.270811	1.274	5.41377	0.892462	1.277	4.86623	0.802199
1.28	1.07816	0.134311	1.28	1.84258	0.328099	1.28	1.53772	0.266754	1.277	5.54953	0.914841	1.28	4.91498	0.810236
1.282	1.04881	0.130656	1.282	1.84109	0.327834	1.282	1.51433	0.262696	1.279	5.68528	0.93722	1.282	4.96374	0.818274
1.285	1.00949	0.125757	1.285	1.86144	0.331458	1.285	1.49866	0.259977	1.282	5.82104	0.959599	1.285	5.00836	0.825629
1.287	0.969496	0.120775	1.287	1.88323	0.335338	1.287	1.48461	0.257541	1.284	5.95083	0.980996	1.287	5.05211	0.832841
1.29	0.929504	0.115793	1.29	1.90502	0.339218	1.289	1.47056	0.255104	1.286	6.07689	1.00178	1.289	5.09585	0.840053
1.292	0.889512	0.110811	1.292	1.92681	0.343098	1.292	1.45652	0.252667	1.289	6.20293	1.02255	1.292	5.1396	0.847265
1.295	0.840677	0.104727	1.295	1.92577	0.342913	1.294	1.42469	0.247147	1.291	6.32897	1.04333	1.294	5.1745	0.853018
1.297	0.790844	0.0985191	1.297	1.92218	0.342273	1.297	1.388	0.240781	1.294	6.45639	1.06434	1.297	5.20699	0.858374
1.3	0.741011	0.0923112	1.3	1.91859	0.341634	1.299	1.35131	0.234417	1.296	6.58484	1.08551	1.299	5.23947	0.863728
1.302	0.691178	0.0861033	1.302	1.915	0.340995	1.302	1.31462	0.228052	1.299	6.71329	1.10669	1.302	5.27195	0.869083
1.305	0.632457	0.0787881	1.305	1.89196	0.336892	1.304	1.27019	0.220344	1.301	6.84174	1.12786	1.304	5.30107	0.873884
1.307	0.572286	0.0712923	1.307	1.86577	0.33223	1.307	1.22311	0.212176	1.304	6.96816	1.1487	1.307	5.32904	0.878494
1.31	0.512115	0.0637966	1.31	1.83959	0.327567	1.309	1.17602	0.204008	1.306	7.09279	1.16925	1.309	5.35701	0.883104
1.312	0.451945	0.0563008	1.312	1.8134	0.322904	1.312	1.12893	0.19584	1.309	7.21741	1.18979	1.312	5.38497	0.887715
1.315	0.385829	0.0480645	1.315	1.76407	0.314119	1.314	1.06406	0.184587	1.311	7.34203	1.21034	1.314	5.40576	0.89114
1.317	0.318412	0.0396661	1.317	1.70971	0.30444	1.317	0.991737	0.17204	1.314	7.45825	1.2295	1.317	5.42351	0.894068
1.319	0.250996	0.0312677	1.319	1.65536	0.294762	1.319	0.919396	0.159491	1.316	7.56562	1.24719	1.319	5.44127	0.896995
1.322	0.183579	0.0228693	1.322	1.601	0.285083	1.322	0.847068	0.146944	1.319	7.67298	1.26489	1.322	5.45903	0.899923
1.324	0.115159	0.0143459	1.324	1.5567	0.277195	1.324	0.770718	0.133699	1.321	7.78034	1.28259	1.324	5.4788	0.903181
1.327	0.0464459	0.00578598	1.327	1.51517	0.269798	1.327	0.692316	0.120099	1.324	7.87938	1.29892	1.327	5.49959	0.906609
1.329	-0.0222675	-0.00277397	1.329	1.47363	0.262402	1.329	0.613929	0.1065	1.326	7.968	1.31353	1.329	5.52038	0.910036
1.332	-0.0909677	-0.0113323	1.332	1.4321	0.255007	1.332	0.535527	0.0928998	1.329	8.05663	1.32814	1.332	5.54117	0.913463
1.334	-0.157147	-0.0195766	1.334	1.38166	0.246026	1.334	0.46863	0.0812949	1.331	8.14526	1.34275	1.334	5.55536	0.915803
1.337	-0.222459	-0.0277128	1.337	1.32817	0.236501	1.336	0.408666	0.0708927	1.333	8.23381	1.35735	1.336	5.56557	0.917486
1.339	-0.287771	-0.035849	1.339	1.27469	0.226977	1.339	0.348712	0.0604924	1.336	8.32225	1.37192	1.339	5.57578	0.919169
1.342	-0.35307	-0.0439836	1.342	1.22121	0.217454	1.341	0.288748	0.0500901	1.338	8.41068	1.3865	1.341	5.58599	0.920853
1.344	-0.415756	-0.0517927	1.344	1.17551	0.209317	1.344	0.225622	0.0391394	1.341	8.49912	1.40108	1.344	5.58895	0.92134
1.347	-0.477351	-0.0594658	1.347	1.13304	0.201755	1.346	0.160227	0.0277952	1.343	8.58351	1.41499	1.346	5.58672	0.920973
1.349	-0.538945	-0.0671389	1.349	1.09057	0.194193	1.349	0.09482	0.0164488	1.346	8.6607	1.42772	1.349	5.5845	0.920606
1.352	-0.600528	-0.0748105	1.352	1.04811	0.186633	1.351	0.0294253	0.00510451	1.348	8.73788	1.44044	1.351	5.58227	0.920239
1.354	-0.674358	-0.0840079	1.354	1.01172	0.180153	1.354	-0.0347416	-0.00602674	1.351	8.81507	1.45317	1.354	5.5747	0.918992
1.357	-0.75428	-0.0939642	1.357	0.978355	0.174211	1.356	-0.0978501	-0.0169744	1.353	8.88789	1.46517	1.356	5.56264	0.917003
1.359	-0.834202	-0.10392	1.359	0.944987	0.168269	1.359	-0.160971	-0.0279242	1.356	8.95135	1.47563	1.359	5.55057	0.915013
1.362	-0.914108	-0.113875	1.362	0.911626	0.162329	1.361	-0.224079	-0.0388719	1.358	9.01481	1.48609	1.361	5.53851	0.913024
1.364	-1.00275	-0.124917	1.364	0.868055	0.15457	1.364	-0.30569	-0.053029	1.361	9.07826	1.49655	1.364	5.52781	0.911261
1.367	-1.09654	-0.136601	1.367	0.81847	0.145741	1.366	-0.405607	-0.070362	1.363	9.13797	1.5064	1.366	5.51847	0.909721
1.369	-1.19032	-0.148284	1.369	0.768885	0.136912	1.369	-0.505524	-0.087695	1.366	9.18782	1.51461	1.369	5.50912	0.908181
1.371	-1.28409	-0.159965	1.371	0.71931	0.128084	1.371	-0.60546	-0.105031	1.368	9.23767	1.52283	1.371	5.49978	0.90664
1.374	-1.3793	-0.171826	1.374	0.661353	0.117764	1.374	-0.714063	-0.123871	1.371	9.28752	1.53105	1.374	5.49118	0.905222
1.376	-1.4755	-0.18381	1.376	0.597589	0.10641	1.376	-0.832816	-0.144472	1.373	9.33077	1.53818	1.376	5.48344	0.903947
1.379	-1.57171	-0.195795	1.379	0.533825	0.0950556	1.379	-0.951547	-0.165068	1.376	9.35229	1.54173	1.379	5.47571	0.902672
1.381	-1.66789	-0.207777	1.381	0.470073	0.0837036	1.381	-1.0703	-0.185669	1.378	9.37381	1.54528	1.381	5.46798	0.901397
1.384	-1.75746	-0.218935	1.384	0.392542	0.0698981	1.384	-1.17998	-0.204696	1.38	9.39533	1.54882	1.384	5.4599	0.900066
1.386	-1.84165	-0.229423	1.386	0.303834	0.0541022	1.386	-1.27726	-0.22157	1.383	9.41419	1.55193	1.386	5.45136	0.898659
1.389	-1.92584	-0.239911	1.389	0.215125	0.0383063	1.388	-1.37451	-0.238442	1.385	9.42173	1.55318	1.388	5.44283	0.897251
1.391	-2.01002	-0.250397	1.391	0.126434	0.0225135	1.391	-1.47177	-0.255313	1.388	9.42928	1.55442	1.391	5.43429	0.895844
1.394	-2.09767	-0.261316	1.394	0.043728	0.00778644	1.393	-1.5613	-0.270843	1.39	9.43683	1.55566	1.393	5.41943	0.893395
1.396	-2.18861	-0.272646	1.396	-0.0332842	-0.00592675	1.396	-1.6382	-0.284184	1.393	9.44293	1.55667	1.396	5.39431	0.889254
1.399	-2.27954	-0.283972	1.399	-0.110282	-0.0196373	1.398	-1.71512	-0.297528	1.395	9.44076	1.55631	1.398	5.36919	0.885112
1.401	-2.37048	-0.295301	1.401	-0.187294	-0.0333505	1.401	-1.79203	-0.310869	1.398	9.4386	1.55596	1.401	5.34407	0.880971
1.404	-2.45554	-0.305898	1.404	-0.268271	-0.0477697	1.403	-1.87051	-0.324483	1.4	9.43643	1.5556	1.403	5.31623	0.876381
1.406	-2.5341	-0.315684	1.406	-0.353637	-0.0629704	1.406	-1.95199	-0.338618	1.403	9.43305	1.55504	1.406	5.28313	0.870925
1.409	-2.61264	-0.325468	1.409	-0.438986	-0.0781681	1.408	-2.03348	-0.352755	1.405	9.41938	1.55279	1.408	5.25002	0.865467
1.411	-2.69119	-0.335254	1.411	-0.524351	-0.0933687	1.411	-2.11496	-0.36689	1.408	9.40571	1.55053	1.411	5.21692	0.860011
1.414	-2.7671	-0.344711	1.414	-0.612148	-0.109002	1.413	-2.19771	-0.381244	1.41	9.39205	1.54828	1.413	5.18209	0.85427
1.416	-2.8396	-0.353742	1.416	-0.703089	-0.125196	1.416	-2.28342	-0.396112	1.413	9.37782	1.54594	1.416	5.14323	0.847863
1.419	-2.91208	-0.362771	1.419	-0.794013	-0.141386	1.418	-2.36911	-0.410977	1.415	9.35537	1.54224	1.418	5.10438	0.841458
1.421	-2.98457	-0.371802	1.421	-0.884954	-0.15758	1.421	-2.45481	-0.425845	1.418	9.33292	1.53853	1.421	5.06551	0.835051
1.423	-3.05672	-0.380789	1.423	-0.971932	-0.173067	1.423	-2.54406	-0.441326	1.42	9.31047	1.53483	1.423	5.02669	0.828651
1.426	-3.12834	-0.389712	1.426	-1.0529	-0.187485	1.426	-2.64344	-0.458566	1.423	9.28746	1.53104	1.426	4.98795	0.822266
1.428	-3.19995	-0.398632	1.428	-1.13386	-0.2019	1.428	-2.7428	-0.475803	1.425	9.23885	1.52303	1.428	4.94922	0.815881
1.431	-3.27157	-0.407555	1.431	-1.21483	-0.216319	1.431	-2.84218	-0.493042	1.427	9.19024	1.51501	1.431	4.91049	0.809495
1.433	-3.33909	-0.415966	1.433	-1.28645	-0.229072	1.433	-2.94237	-0.510422	1.43	9.14161	1.507	1.433	4.86948	0.802735
1.436	-3.39926	-0.423462	1.436	-1.34136	-0.23885	1.435	-3.0455	-0.528314	1.432	9.093	1.49898	1.435	4.82035	0.794637
1.438	-3.45942	-0.430956	1.438	-1.39626	-0.248626	1.438	-3.14866	-0.54621	1.435	9.02762	1.48821	1.438	4.77122	0.786537
1.441	-3.5196	-0.438452	1.441	-1.45117	-0.258403	1.44	-3.2518	-0.564102	1.437	8.96187	1.47737	1.44	4.72209	0.778438
1.443	-3.57816	-0.445748	1.443	-1.50487	-0.267966	1.443	-3.35777	-0.582485	1.44	8.89613	1.46653	1.443	4.67348	0.770424
1.446	-3.63332	-0.45262	1.446	-1.55601	-0.277071	1.445	-3.47662	-0.603102	1.442	8.83039	1.45569	1.445	4.62726	0.762805
1.448	-3.68847	-0.459489	1.448	-1.60713	-0.286174	1.448	-3.59549	-0.623723	1.445	8.75399	1.4431	1.448	4.58104	0.755185
1.451	-3.74362	-0.46636	1.451	-1.65826	-0.295279	1.45	-3.71434	-0.64434	1.447	8.67686	1.43038	1.45	4.53482	0.747567
1.453	-3.79522	-0.472789	1.453	-1.70678	-0.303918	1.453	-3.83262	-0.664857	1.45	8.59974	1.41767	1.453	4.48963	0.740116
1.456	-3.83775	-0.478087	1.456	-1.74863	-0.31137	1.455	-3.94714	-0.684724	1.452	8.52262	1.40496	1.455	4.45083	0.733721
1.458	-3.88028	-0.483384	1.458	-1.79047	-0.318821	1.458	-4.06166	-0.704591	1.455	8.43703	1.39085	1.458	4.41204	0.727326
1.461	-3.92281	-0.488682	1.461	-1.83232	-0.326273	1.46	-4.17621	-0.724461	1.457	8.35045	1.37657	1.46	4.37324	0.72093
1.463	-3.96741	-0.494239	1.463	-1.87677	-0.334188	1.463	-4.29002	-0.744205	1.46	8.26386	1.3623	1.463	4.33433	0.714516
1.466	-4.01847	-0.5006	1.466	-1.92932	-0.343545	1.465	-4.39732	-0.762819	1.462	8.17728	1.34803	1.465	4.29436	0.707926
1.468	-4.06954	-0.506962	1.468	-1.98188	-0.352903	1.468	-4.5046	-0.781429	1.465	8.08664	1.33308	1.468	4.25439	0.701337
1.471	-4.12061	-0.513324	1.471	-2.03443	-0.362261	1.47	-4.6119	-0.800043	1.467	7.99529	1.31803	1.47	4.21441	0.694747
1.473	-4.17137	-0.519647	1.473	-2.08465	-0.371203	1.473	-4.71964	-0.818733	1.47	7.90394	1.30297	1.473	4.1739	0.688069
1.475	-4.22088	-0.525815	1.475	-2.12575	-0.378522	1.475	-4.83493	-0.838732	1.472	7.81259	1.28791	1.475	4.12446	0.679918
1.478	-4.27041	-0.531985	1.478	-2.16685	-0.385841	1.478	-4.95019	-0.858728	1.474	7.70527	1.27022	1.478	4.07502	0.671769
1.48	-4.31994	-0.538154	1.48	-2.20796	-0.393161	1.48	-5.06546	-0.878723	1.477	7.59419	1.2519	1.48	4.02559	0.663619
1.483	-4.36749	-0.544078	1.483	-2.2476	-0.400219	1.483	-5.18057	-0.898691	1.479	7.48312	1.23359	1.483	3.97607	0.655456
1.485	-4.40512	-0.548766	1.485	-2.27984	-0.405961	1.485	-5.28531	-0.916861	1.482	7.37205	1.21528	1.485	3.92249	0.646624
1.488	-4.44276	-0.553455	1.488	-2.31209	-0.411704	1.487	-5.39007	-0.935035	1.484	7.25817	1.19651	1.487	3.8689	0.63779
1.49	-4.4804	-0.558144	1.49	-2.34435	-0.417447	1.49	-5.49482	-0.953205	1.487	7.14344	1.1776	1.49	3.81533	0.628958
1.493	-4.51375	-0.562298	1.493	-2.37546	-0.422986	1.492	-5.59958	-0.971378	1.489	7.02872	1.15869	1.492	3.76174	0.620124
1.495	-4.51764	-0.562784	1.495	-2.39873	-0.42713	1.495	-5.70723	-0.990053	1.492	6.91399	1.13977	1.495	3.71898	0.613074
1.498	-4.52154	-0.56327	1.498	-2.42201	-0.431275	1.497	-5.81497	-1.00874	1.494	6.80129	1.12119	1.497	3.67646	0.606066
1.5	-4.52545	-0.563756	1.5	-2.44529	-0.43542	1.5	-5.92268	-1.02743	1.497	6.68935	1.10274	1.5	3.63396	0.599059
1.503	-4.52831	-0.564112	1.503	-2.46878	-0.439604	1.502	-6.0304	-1.04611	1.499	6.57741	1.08429	1.502	3.59145	0.592052
1.505	-4.52051	-0.563141	1.505	-2.49453	-0.444189	1.505	-6.1255	-1.06261	1.502	6.46545	1.06583	1.505	3.54726	0.584767
1.508	-4.51271	-0.562169	1.508	-2.52028	-0.448774	1.507	-6.21973	-1.07896	1.504	6.35068	1.04691	1.507	3.50296	0.577464
1.51	-4.50491	-0.561198	1.51	-2.54603	-0.45336	1.51	-6.31397	-1.09531	1.507	6.23459	1.02777	1.51	3.45866	0.570161
1.513	-4.49672	-0.560178	1.513	-2.57094	-0.457795	1.512	-6.4082	-1.11165	1.509	6.1185	1.00864	1.512	3.41436	0.562858
1.515	-4.48112	-0.558234	1.515	-2.57973	-0.45936	1.515	-6.48775	-1.12545	1.512	6.00242	0.9895	1.515	3.36733	0.555106
1.518	-4.46552	-0.556291	1.518	-2.58852	-0.460925	1.517	-6.56558	-1.13895	1.514	5.87856	0.969082	1.517	3.32	0.547303
1.52	-4.44992	-0.554348	1.52	-2.59731	-0.46249	1.52	-6.64343	-1.15246	1.517	5.75036	0.947948	1.52	3.27266	0.539499
1.523	-4.43427	-0.552398	1.523	-2.60598	-0.464034	1.522	-6.72127	-1.16596	1.519	5.62215	0.926814	1.522	3.22533	0.531697
1.525	-4.41434	-0.549915	1.525	-2.60419	-0.463715	1.525	-6.78719	-1.1774	1.521	5.49395	0.905679	1.525	3.17636	0.523624
1.527	-4.39441	-0.547432	1.527	-2.60239	-0.463395	1.527	-6.85111	-1.18849	1.524	5.36367	0.884202	1.527	3.1271	0.515504
1.53	-4.37448	-0.544949	1.53	-2.60059	-0.463075	1.53	-6.91502	-1.19957	1.526	5.232	0.862496	1.53	3.07786	0.507386
1.532	-4.35455	-0.542466	1.532	-2.5988	-0.462756	1.532	-6.97894	-1.21066	1.529	5.10032	0.84079	1.532	3.0286	0.499266
1.535	-4.33233	-0.539698	1.535	-2.58767	-0.460774	1.534	-7.0362	-1.22059	1.531	4.96865	0.819083	1.534	2.98964	0.492843
1.537	-4.31004	-0.536922	1.537	-2.57628	-0.458746	1.537	-7.09195	-1.23027	1.534	4.83929	0.797758	1.537	2.95301	0.486804
1.54	-4.28775	-0.534146	1.54	-2.56489	-0.456718	1.539	-7.1477	-1.23994	1.536	4.71176	0.776736	1.539	2.91638	0.480766
1.542	-4.26547	-0.53137	1.542	-2.5535	-0.45469	1.542	-7.20345	-1.24961	1.539	4.58424	0.755713	1.542	2.87974	0.474726
1.545	-4.23613	-0.527715	1.545	-2.55067	-0.454185	1.544	-7.26394	-1.2601	1.541	4.45672	0.734691	1.544	2.85012	0.469842
1.547	-4.20629	-0.523998	1.547	-2.54844	-0.453788	1.547	-7.32581	-1.27083	1.544	4.32789	0.713454	1.547	2.82252	0.465294
1.55	-4.17646	-0.520281	1.55	-2.54621	-0.453392	1.549	-7.38769	-1.28157	1.546	4.19783	0.692014	1.549	2.79493	0.460744
1.552	-4.14663	-0.516564	1.552	-2.54398	-0.452995	1.552	-7.44956	-1.2923	1.549	4.06777	0.670574	1.552	2.76733	0.456195
1.555	-4.11723	-0.512903	1.555	-2.5448	-0.453141	1.554	-7.50631	-1.30215	1.551	3.93771	0.649133	1.554	2.74582	0.45265
1.557	-4.08789	-0.509247	1.557	-2.54598	-0.45335	1.557	-7.56118	-1.31166	1.554	3.80608	0.627433	1.557	2.72652	0.449467
1.56	-4.05855	-0.505592	1.56	-2.54716	-0.45356	1.559	-7.61607	-1.32119	1.556	3.67267	0.605441	1.559	2.70721	0.446285
1.562	-4.02921	-0.501937	1.562	-2.54833	-0.453769	1.562	-7.67095	-1.33071	1.559	3.53927	0.583449	1.562	2.68791	0.443103
1.565	-3.98995	-0.497047	1.565	-2.54516	-0.453204	1.564	-7.71588	-1.3385	1.561	3.40586	0.561458	1.564	2.6671	0.439672
1.567	-3.94903	-0.491949	1.567	-2.54126	-0.45251	1.567	-7.7564	-1.34553	1.564	3.27225	0.539431	1.567	2.64563	0.436133
1.57	-3.90811	-0.486851	1.57	-2.53736	-0.451815	1.569	-7.79694	-1.35256	1.566	3.13836	0.517359	1.569	2.62416	0.432593
1.572	-3.8672	-0.481755	1.572	-2.53346	-0.451121	1.572	-7.83746	-1.35959	1.568	3.00446	0.495287	1.572	2.60269	0.429054
1.575	-3.82876	-0.476966	1.575	-2.52541	-0.449687	1.574	-7.86598	-1.36454	1.571	2.87057	0.473214	1.574	2.56982	0.423635
1.577	-3.79087	-0.472247	1.577	-2.51643	-0.448089	1.577	-7.88813	-1.36838	1.573	2.73691	0.451181	1.577	2.53089	0.417219
1.579	-3.75299	-0.467527	1.579	-2.50746	-0.44649	1.579	-7.91028	-1.37222	1.576	2.60369	0.42922	1.579	2.49198	0.410803
1.582	-3.71511	-0.462809	1.582	-2.49848	-0.444892	1.582	-7.93243	-1.37607	1.578	2.47047	0.407258	1.582	2.45306	0.404387
1.584	-3.68504	-0.459063	1.584	-2.48593	-0.442658	1.584	-7.95052	-1.3792	1.581	2.33725	0.385297	1.584	2.41384	0.397922
1.587	-3.65718	-0.455592	1.587	-2.47238	-0.440244	1.586	-7.96605	-1.3819	1.583	2.20585	0.363635	1.586	2.37442	0.391423
1.589	-3.62932	-0.452122	1.589	-2.45882	-0.43783	1.589	-7.98158	-1.38459	1.586	2.0779	0.342542	1.589	2.33501	0.384926
1.592	-3.60147	-0.448652	1.592	-2.44526	-0.435416	1.591	-7.99712	-1.38729	1.588	1.94994	0.321448	1.591	2.29558	0.378428
1.594	-3.57187	-0.444965	1.594	-2.42951	-0.43261	1.594	-8.00977	-1.38948	1.591	1.82198	0.300355	1.594	2.25745	0.372141
1.597	-3.54166	-0.441201	1.597	-2.41298	-0.429667	1.596	-8.02029	-1.39131	1.593	1.69837	0.279976	1.596	2.22027	0.366012
1.599	-3.51146	-0.437439	1.599	-2.39645	-0.426725	1.599	-8.03081	-1.39313	1.596	1.58475	0.261247	1.599	2.18308	0.359881
1.602	-3.48125	-0.433675	1.602	-2.37992	-0.423782	1.601	-8.04133	-1.39496	1.598	1.47114	0.242518	1.601	2.14589	0.353751
1.604	-3.44839	-0.429582	1.604	-2.35796	-0.419871	1.604	-8.04767	-1.39606	1.601	1.35753	0.223789	1.604	2.1143	0.348544
1.607	-3.4144	-0.425348	1.607	-2.33369	-0.41555	1.606	-8.05033	-1.39652	1.603	1.24316	0.204935	1.606	2.08764	0.344148
1.609	-3.38042	-0.421115	1.609	-2.30943	-0.411229	1.609	-8.05299	-1.39698	1.606	1.12664	0.185728	1.609	2.06097	0.339751
1.612	-3.34643	-0.416881	1.612	-2.28516	-0.406908	1.611	-8.05565	-1.39744	1.608	1.01013	0.16652	1.611	2.0343	0.335355
1.614	-3.30863	-0.412171	1.614	-2.24541	-0.399829	1.614	-8.06001	-1.3982	1.611	0.893614	0.147313	1.614	2.0072	0.330888
1.617	-3.26889	-0.40722	1.617	-2.19781	-0.391353	1.616	-8.06614	-1.39926	1.613	0.776478	0.128003	1.616	1.97967	0.326349
1.619	-3.22915	-0.40227	1.619	-2.15021	-0.382878	1.619	-8.07226	-1.40032	1.615	0.657113	0.108325	1.619	1.95214	0.321811
1.622	-3.18941	-0.397319	1.622	-2.10261	-0.374401	1.621	-8.07839	-1.40139	1.618	0.537747	0.0886478	1.621	1.9246	0.317271
1.624	-3.15388	-0.392894	1.624	-2.06224	-0.367212	1.624	-8.07977	-1.40163	1.62	0.418382	0.0689704	1.624	1.89808	0.312898
1.626	-3.12088	-0.388783	1.626	-2.02621	-0.360797	1.626	-8.07537	-1.40086	1.623	0.299637	0.0493953	1.626	1.87277	0.308726
1.629	-3.0879	-0.384673	1.629	-1.99018	-0.354382	1.629	-8.07098	-1.4001	1.625	0.183803	0.0303	1.629	1.84746	0.304554
1.631	-3.0549	-0.380563	1.631	-1.95415	-0.347967	1.631	-8.06659	-1.39934	1.628	0.0679684	0.0112046	1.631	1.82215	0.300382
1.634	-3.02081	-0.376317	1.634	-1.92825	-0.343355	1.633	-8.06021	-1.39823	1.63	-0.0478661	-0.00789073	1.633	1.8002	0.296764
1.636	-2.98596	-0.371975	1.636	-1.90949	-0.340015	1.636	-8.05099	-1.39663	1.633	-0.161408	-0.0266081	1.636	1.78306	0.293938
1.639	-2.95112	-0.367634	1.639	-1.89074	-0.336675	1.638	-8.04177	-1.39503	1.635	-0.260054	-0.04287	1.638	1.76592	0.291113
1.641	-2.91627	-0.363293	1.641	-1.87198	-0.333335	1.641	-8.03255	-1.39344	1.638	-0.358701	-0.0591319	1.641	1.74879	0.288288
1.644	-2.87589	-0.358262	1.644	-1.86204	-0.331565	1.643	-8.01618	-1.39059	1.64	-0.457347	-0.0753938	1.643	1.73564	0.28612
1.646	-2.83094	-0.352663	1.646	-1.85938	-0.331091	1.646	-7.98765	-1.38565	1.643	-0.555125	-0.0915125	1.646	1.72927	0.28507
1.649	-2.786	-0.347066	1.649	-1.85672	-0.330617	1.648	-7.95913	-1.3807	1.645	-0.64426	-0.106206	1.648	1.72289	0.284019
1.651	-2.74106	-0.341467	1.651	-1.85406	-0.330143	1.651	-7.9306	-1.37575	1.648	-0.733378	-0.120898	1.651	1.71652	0.282968
1.654	-2.69448	-0.335664	1.654	-1.84862	-0.329175	1.653	-7.90054	-1.37053	1.65	-0.822495	-0.135589	1.653	1.70924	0.28177
1.656	-2.64632	-0.329664	1.656	-1.84051	-0.327731	1.656	-7.86738	-1.36478	1.653	-0.911532	-0.150266	1.656	1.70015	0.28027
1.659	-2.59817	-0.323666	1.659	-1.8324	-0.326287	1.658	-7.83421	-1.35903	1.655	-0.998984	-0.164683	1.658	1.69105	0.278771
1.661	-2.55	-0.317666	1.661	-1.82429	-0.324843	1.661	-7.80105	-1.35328	1.658	-1.08644	-0.179099	1.661	1.68196	0.277271
1.664	-2.49907	-0.311321	1.664	-1.8073	-0.321818	1.663	-7.76936	-1.34778	1.66	-1.17389	-0.193516	1.663	1.67179	0.275595
1.666	-2.44504	-0.30459	1.666	-1.78032	-0.317012	1.666	-7.74127	-1.3429	1.662	-1.26128	-0.207923	1.666	1.65898	0.273483
1.669	-2.391	-0.297857	1.669	-1.75333	-0.312206	1.668	-7.71318	-1.33803	1.665	-1.34001	-0.220901	1.668	1.64617	0.271372
1.671	-2.33695	-0.291125	1.671	-1.72633	-0.3074	1.671	-7.68508	-1.33316	1.667	-1.41874	-0.233879	1.671	1.63336	0.26926
1.674	-2.28446	-0.284586	1.674	-1.6995	-0.302622	1.673	-7.65759	-1.32839	1.67	-1.49747	-0.246858	1.673	1.61924	0.266933
1.676	-2.23402	-0.278302	1.676	-1.67289	-0.297883	1.676	-7.63191	-1.32393	1.672	-1.57619	-0.259836	1.676	1.60117	0.263954
1.678	-2.18357	-0.272017	1.678	-1.64627	-0.293143	1.678	-7.60624	-1.31948	1.675	-1.6616	-0.273916	1.678	1.58311	0.260976
1.681	-2.13311	-0.265732	1.681	-1.61965	-0.288404	1.681	-7.58056	-1.31503	1.677	-1.74726	-0.288037	1.681	1.56504	0.257997
1.683	-2.08575	-0.259832	1.683	-1.59401	-0.283837	1.683	-7.55387	-1.3104	1.68	-1.83292	-0.302158	1.683	1.54868	0.255301
1.686	-2.04317	-0.254527	1.686	-1.56987	-0.279539	1.685	-7.52337	-1.30511	1.682	-1.91858	-0.316278	1.685	1.53878	0.253668
1.688	-2.00058	-0.249221	1.688	-1.54572	-0.275239	1.688	-7.49286	-1.29981	1.685	-2.00155	-0.329957	1.688	1.52888	0.252036
1.691	-1.95798	-0.243915	1.691	-1.52158	-0.27094	1.69	-7.46236	-1.29452	1.687	-2.0843	-0.343598	1.69	1.51898	0.250404
1.693	-1.91603	-0.238689	1.693	-1.49596	-0.266379	1.693	-7.42984	-1.28888	1.69	-2.16705	-0.357239	1.693	1.51098	0.249085
1.696	-1.87524	-0.233608	1.696	-1.46768	-0.261343	1.695	-7.38739	-1.28152	1.692	-2.2498	-0.37088	1.695	1.51234	0.24931
1.698	-1.83445	-0.228526	1.698	-1.43939	-0.256305	1.698	-7.34495	-1.27415	1.695	-2.32292	-0.382934	1.698	1.5137	0.249534
1.701	-1.79365	-0.223444	1.701	-1.4111	-0.251268	1.7	-7.3025	-1.26679	1.697	-2.39472	-0.394771	1.7	1.51506	0.249759
1.703	-1.75403	-0.218508	1.703	-1.38285	-0.246237	1.703	-7.25886	-1.25922	1.7	-2.46653	-0.406608	1.703	1.51713	0.250099
1.706	-1.71696	-0.213889	1.706	-1.35469	-0.241223	1.705	-7.20714	-1.25025	1.702	-2.53833	-0.418445	1.705	1.524	0.251232
1.708	-1.67988	-0.20927	1.708	-1.32652	-0.236207	1.708	-7.15541	-1.24127	1.705	-2.59605	-0.427959	1.708	1.53087	0.252364
1.711	-1.64279	-0.20465	1.711	-1.29835	-0.231191	1.71	-7.10368	-1.2323	1.707	-2.65103	-0.437022	1.71	1.53774	0.253496
1.713	-1.60767	-0.200275	1.713	-1.27204	-0.226506	1.713	-7.0512	-1.2232	1.709	-2.70601	-0.446086	1.713	1.54398	0.254526
1.716	-1.57765	-0.196535	1.716	-1.25056	-0.222682	1.715	-6.99087	-1.21273	1.712	-2.76098	-0.455149	1.715	1.5438	0.254496
1.718	-1.54763	-0.192795	1.718	-1.22908	-0.218857	1.718	-6.93055	-1.20227	1.714	-2.81754	-0.464472	1.718	1.54361	0.254465
1.721	-1.5176	-0.189055	1.721	-1.2076	-0.215032	1.72	-6.87021	-1.1918	1.717	-2.87451	-0.473864	1.72	1.54343	0.254434
1.723	-1.48885	-0.185473	1.723	-1.18436	-0.210894	1.723	-6.81011	-1.18137	1.719	-2.93147	-0.483254	1.723	1.54346	0.254439
1.726	-1.46416	-0.182397	1.726	-1.15552	-0.205758	1.725	-6.75429	-1.17169	1.722	-2.98843	-0.492644	1.725	1.54779	0.255153
1.728	-1.43945	-0.17932	1.728	-1.12667	-0.200621	1.728	-6.69848	-1.16201	1.724	-3.04665	-0.502241	1.728	1.55212	0.255867
1.73	-1.41475	-0.176242	1.73	-1.09782	-0.195484	1.73	-6.64267	-1.15233	1.727	-3.10528	-0.511906	1.73	1.55645	0.256581
1.733	-1.38715	-0.172803	1.733	-1.07142	-0.190782	1.732	-6.58696	-1.14266	1.729	-3.16391	-0.521571	1.732	1.56079	0.257296
1.735	-1.3479	-0.167914	1.735	-1.05477	-0.187817	1.735	-6.54581	-1.13553	1.732	-3.22254	-0.531236	1.735	1.56592	0.258143
1.738	-1.30865	-0.163025	1.738	-1.03811	-0.184852	1.737	-6.50466	-1.12839	1.734	-3.27813	-0.540402	1.737	1.57106	0.258989
1.74	-1.26941	-0.158136	1.74	-1.02146	-0.181887	1.74	-6.46352	-1.12125	1.737	-3.3325	-0.549363	1.74	1.57619	0.259836
1.743	-1.23117	-0.153372	1.743	-1.00567	-0.179075	1.742	-6.42237	-1.11411	1.739	-3.38686	-0.558325	1.742	1.58133	0.260683
1.745	-1.19811	-0.149254	1.745	-0.994343	-0.177058	1.745	-6.37758	-1.10634	1.742	-3.44123	-0.567287	1.745	1.58479	0.261253
1.748	-1.16505	-0.145136	1.748	-0.983014	-0.175041	1.747	-6.33265	-1.09855	1.744	-3.48955	-0.575254	1.747	1.58819	0.261814
1.75	-1.13199	-0.141017	1.75	-0.971685	-0.173023	1.75	-6.28773	-1.09076	1.747	-3.53489	-0.582727	1.75	1.5916	0.262375
1.753	-1.09851	-0.136847	1.753	-0.960564	-0.171043	1.752	-6.24282	-1.08296	1.749	-3.58022	-0.5902	1.752	1.595	0.262936
1.755	-1.06199	-0.132297	1.755	-0.950907	-0.169323	1.755	-6.18327	-1.07263	1.752	-3.62555	-0.597673	1.755	1.60419	0.264451
1.758	-1.02547	-0.127747	1.758	-0.941249	-0.167604	1.757	-6.12258	-1.06211	1.754	-3.66732	-0.604559	1.757	1.61384	0.266042
1.76	-0.988943	-0.123197	1.76	-0.931593	-0.165884	1.76	-6.06188	-1.05158	1.756	-3.70696	-0.611094	1.76	1.6235	0.267634
1.763	-0.953479	-0.118779	1.763	-0.921651	-0.164114	1.762	-6.00118	-1.04105	1.759	-3.74661	-0.617629	1.762	1.63315	0.269225
1.765	-0.929459	-0.115787	1.765	-0.908588	-0.161788	1.765	-5.93905	-1.03027	1.761	-3.78625	-0.624165	1.765	1.63825	0.270066
1.768	-0.905439	-0.112795	1.768	-0.895526	-0.159462	1.767	-5.87675	-1.01946	1.764	-3.8181	-0.629414	1.767	1.64277	0.270811
1.77	-0.881419	-0.109802	1.77	-0.882464	-0.157136	1.77	-5.81443	-1.00865	1.766	-3.84438	-0.633747	1.77	1.64729	0.271555
1.773	-0.857884	-0.106871	1.773	-0.868706	-0.154686	1.772	-5.75213	-0.997842	1.769	-3.87066	-0.63808	1.772	1.6518	0.2723
1.775	-0.844389	-0.105189	1.775	-0.840354	-0.149638	1.775	-5.7006	-0.988903	1.771	-3.89695	-0.642413	1.775	1.65647	0.27307
1.778	-0.830894	-0.103508	1.778	-0.812002	-0.144589	1.777	-5.65104	-0.980305	1.774	-3.91741	-0.645785	1.777	1.66118	0.273846
1.78	-0.817399	-0.101827	1.78	-0.78365	-0.139541	1.78	-5.60148	-0.971708	1.776	-3.93293	-0.648344	1.78	1.66588	0.274621
1.782	-0.803894	-0.100145	1.782	-0.755306	-0.134494	1.782	-5.55191	-0.96311	1.779	-3.94845	-0.650903	1.782	1.67058	0.275396
1.785	-0.788603	-0.0982399	1.785	-0.727262	-0.1295	1.784	-5.50061	-0.95421	1.781	-3.96398	-0.653463	1.784	1.67235	0.275687
1.787	-0.773312	-0.0963351	1.787	-0.699218	-0.124506	1.787	-5.44888	-0.945236	1.784	-3.97975	-0.656062	1.787	1.6734	0.27586
1.79	-0.758021	-0.0944302	1.79	-0.671174	-0.119513	1.789	-5.39715	-0.936263	1.786	-3.99577	-0.658703	1.789	1.67445	0.276034
1.792	-0.742733	-0.0925257	1.792	-0.643136	-0.11452	1.792	-5.34542	-0.927288	1.789	-4.01178	-0.661344	1.792	1.6755	0.276207
1.795	-0.735596	-0.0916366	1.795	-0.619349	-0.110285	1.794	-5.29469	-0.918488	1.791	-4.0278	-0.663984	1.794	1.68209	0.277293
1.797	-0.728724	-0.0907806	1.797	-0.595702	-0.106074	1.797	-5.24427	-0.909741	1.794	-4.04015	-0.666019	1.797	1.69038	0.27866
1.8	-0.721854	-0.0899247	1.8	-0.572059	-0.101864	1.799	-5.19383	-0.900993	1.796	-4.04812	-0.667334	1.799	1.69867	0.280027
1.802	-0.714983	-0.0890687	1.802	-0.548412	-0.0976531	1.802	-5.14341	-0.892246	1.799	-4.0561	-0.66865	1.802	1.70696	0.281393
1.805	-0.687277	-0.0856173	1.805	-0.532995	-0.0949078	1.804	-5.08599	-0.882284	1.801	-4.06408	-0.669965	1.804	1.72471	0.284319
1.807	-0.657997	-0.0819697	1.807	-0.5182	-0.0922733	1.807	-5.02592	-0.871863	1.803	-4.07208	-0.671284	1.807	1.74605	0.287838
1.81	-0.628722	-0.0783228	1.81	-0.503408	-0.0896394	1.809	-4.96583	-0.86144	1.806	-4.08012	-0.672609	1.809	1.7674	0.291357
1.812	-0.599441	-0.0746752	1.812	-0.488613	-0.0870049	1.812	-4.90576	-0.851019	1.808	-4.08816	-0.673935	1.812	1.78875	0.294875
1.815	-0.562989	-0.0701341	1.815	-0.483911	-0.0861677	1.814	-4.85417	-0.84207	1.811	-4.0962	-0.67526	1.814	1.80502	0.297558
1.817	-0.525659	-0.0654838	1.817	-0.480444	-0.0855504	1.817	-4.80653	-0.833806	1.813	-4.10159	-0.676149	1.817	1.81894	0.299853
1.82	-0.488336	-0.0608343	1.82	-0.476978	-0.0849332	1.819	-4.75889	-0.825542	1.816	-4.10252	-0.676302	1.819	1.83286	0.302148
1.822	-0.451006	-0.056184	1.822	-0.473511	-0.0843159	1.822	-4.71124	-0.817275	1.818	-4.10345	-0.676455	1.822	1.84678	0.304443
1.825	-0.414575	-0.0516456	1.825	-0.447247	-0.0796391	1.824	-4.65859	-0.808141	1.821	-4.10438	-0.676608	1.824	1.86341	0.307184
1.827	-0.378299	-0.0471265	1.827	-0.417038	-0.0742599	1.827	-4.60314	-0.798523	1.823	-4.10341	-0.676448	1.827	1.88154	0.310173
1.83	-0.342031	-0.0426084	1.83	-0.386834	-0.0688817	1.829	-4.54771	-0.788907	1.826	-4.09858	-0.675653	1.829	1.89967	0.313161
1.832	-0.305755	-0.0380893	1.832	-0.356625	-0.0635025	1.831	-4.49226	-0.779289	1.828	-4.09376	-0.674858	1.831	1.9178	0.31615
1.834	-0.277942	-0.0346245	1.834	-0.323946	-0.0576836	1.834	-4.4322	-0.76887	1.831	-4.08894	-0.674062	1.834	1.93589	0.319132
1.837	-0.252064	-0.0314008	1.837	-0.290702	-0.051764	1.836	-4.36908	-0.75792	1.833	-4.08411	-0.673267	1.836	1.95396	0.322111
1.839	-0.226192	-0.0281778	1.839	-0.257465	-0.0458455	1.839	-4.30597	-0.746972	1.836	-4.07929	-0.672472	1.839	1.97203	0.325089
1.842	-0.200315	-0.0249542	1.842	-0.224221	-0.0399259	1.841	-4.24287	-0.736025	1.838	-4.07446	-0.671677	1.841	1.99009	0.328068
1.844	-0.1921	-0.0239308	1.844	-0.184115	-0.0327845	1.844	-4.17411	-0.724097	1.841	-4.06964	-0.670881	1.844	2.01248	0.331758
1.847	-0.189005	-0.0235453	1.847	-0.14202	-0.0252889	1.846	-4.10098	-0.711411	1.843	-4.06372	-0.669906	1.846	2.03822	0.336001
1.849	-0.185911	-0.0231597	1.849	-0.0999338	-0.0177947	1.849	-4.02784	-0.698723	1.846	-4.05445	-0.668377	1.849	2.06396	0.340244
1.852	-0.182815	-0.0227742	1.852	-0.0578391	-0.0102991	1.851	-3.95471	-0.686037	1.848	-4.04517	-0.666847	1.851	2.0897	0.344487
1.854	-0.165904	-0.0206674	1.854	-0.0301065	-0.00536092	1.854	-3.88114	-0.673276	1.851	-4.03589	-0.665318	1.854	2.10739	0.347405
1.857	-0.14405	-0.017945	1.857	-0.00751045	-0.00133735	1.856	-3.80721	-0.66045	1.853	-4.02841	-0.664085	1.856	2.11773	0.349108
1.859	-0.122202	-0.0152232	1.859	0.0150812	0.00268544	1.859	-3.73326	-0.647621	1.855	-4.02798	-0.664014	1.859	2.12806	0.350812
1.862	-0.100348	-0.0125009	1.862	0.0376772	0.006709	1.861	-3.65932	-0.634795	1.858	-4.02755	-0.663942	1.861	2.1384	0.352515
1.864	-0.0740019	-0.00921877	1.864	0.0526239	0.00937049	1.864	-3.58335	-0.621615	1.86	-4.02711	-0.663871	1.864	2.14554	0.353693
1.867	-0.0457173	-0.00569521	1.867	0.0642596	0.0114424	1.866	-3.50521	-0.60806	1.863	-4.02609	-0.663703	1.866	2.14925	0.354305
1.869	-0.0174272	-0.00217098	1.869	0.0758976	0.0135147	1.869	-3.42707	-0.594505	1.865	-4.02201	-0.66303	1.869	2.15296	0.354917
1.872	0.0108629	0.00135325	1.872	0.0875355	0.015587	1.871	-3.34891	-0.580948	1.868	-4.01793	-0.662357	1.871	2.15668	0.355529
1.874	0.0404601	0.00504031	1.874	0.102072	0.0181755	1.874	-3.2774	-0.568543	1.87	-4.01385	-0.661684	1.874	2.15949	0.355992
1.877	0.0707268	0.00881076	1.877	0.118103	0.02103	1.876	-3.21428	-0.557593	1.873	-4.00841	-0.660787	1.876	2.16116	0.356268
1.879	0.100999	0.012582	1.879	0.134137	0.0238851	1.879	-3.15117	-0.546645	1.875	-3.99288	-0.658228	1.879	2.16283	0.356543
1.882	0.131272	0.0163531	1.882	0.150171	0.0267401	1.881	-3.08805	-0.535696	1.878	-3.97736	-0.655669	1.881	2.1645	0.356818
1.884	0.163311	0.0203444	1.884	0.170278	0.0303205	1.883	-3.03502	-0.526495	1.88	-3.96184	-0.65311	1.883	2.17381	0.358353
1.886	0.196424	0.0244694	1.886	0.192868	0.0343431	1.886	-2.99702	-0.519904	1.883	-3.94515	-0.65036	1.886	2.19454	0.361771
1.889	0.229542	0.0285951	1.889	0.215463	0.0383665	1.888	-2.95904	-0.513315	1.885	-3.91442	-0.645293	1.888	2.21527	0.365187
1.891	0.262661	0.0327209	1.891	0.238058	0.0423899	1.891	-2.92105	-0.506725	1.888	-3.88368	-0.640225	1.891	2.23599	0.368604
1.894	0.285257	0.0355358	1.894	0.258167	0.0459706	1.893	-2.88265	-0.500064	1.89	-3.85294	-0.635158	1.893	2.25773	0.372187
1.896	0.300298	0.0374095	1.896	0.276488	0.0492329	1.896	-2.84355	-0.493281	1.893	-3.82237	-0.630118	1.896	2.28124	0.376063
1.899	0.315341	0.0392835	1.899	0.294813	0.0524959	1.898	-2.80444	-0.486496	1.895	-3.79652	-0.625857	1.898	2.30475	0.379939
1.901	0.330384	0.0411575	1.901	0.313137	0.0557588	1.901	-2.76534	-0.479713	1.898	-3.77067	-0.621595	1.901	2.32826	0.383815
1.904	0.353874	0.0440837	1.904	0.339369	0.0604298	1.903	-2.72698	-0.473059	1.9	-3.74482	-0.617334	1.903	2.35229	0.387776
1.906	0.384449	0.0478926	1.906	0.372234	0.0662819	1.906	-2.69023	-0.466684	1.902	-3.71896	-0.613072	1.906	2.37741	0.391917
1.909	0.415029	0.0517021	1.909	0.405105	0.0721351	1.908	-2.65347	-0.460308	1.905	-3.69612	-0.609306	1.908	2.40253	0.396059
1.911	0.44561	0.0555117	1.911	0.437976	0.0779883	1.911	-2.61673	-0.453932	1.907	-3.6733	-0.605544	1.911	2.42765	0.400199
1.914	0.468158	0.0583206	1.914	0.467441	0.0832349	1.913	-2.57646	-0.446948	1.91	-3.65047	-0.601782	1.913	2.45063	0.403987
1.916	0.482827	0.060148	1.916	0.49356	0.0878859	1.916	-2.52714	-0.438392	1.912	-3.62765	-0.59802	1.916	2.46808	0.406864
1.919	0.497499	0.0619758	1.919	0.519685	0.0925378	1.918	-2.47783	-0.429838	1.915	-3.61094	-0.595264	1.918	2.48553	0.40974
1.921	0.512171	0.0638035	1.921	0.54581	0.0971897	1.921	-2.42851	-0.421282	1.917	-3.59455	-0.592563	1.921	2.50298	0.412617
1.924	0.521011	0.0649047	1.924	0.571587	0.10178	1.923	-2.38219	-0.413247	1.92	-3.57816	-0.589861	1.923	2.52002	0.415427
1.926	0.523177	0.0651745	1.926	0.596963	0.106298	1.926	-2.34537	-0.40686	1.922	-3.56177	-0.587159	1.926	2.5358	0.418028
1.929	0.525343	0.0654445	1.929	0.622344	0.110818	1.928	-2.30856	-0.400474	1.925	-3.53865	-0.583348	1.928	2.55158	0.420629
1.931	0.52751	0.0657144	1.931	0.647724	0.115337	1.93	-2.27174	-0.394087	1.927	-3.51484	-0.579422	1.93	2.56736	0.42323
1.934	0.530867	0.0661326	1.934	0.675853	0.120346	1.933	-2.23676	-0.388019	1.93	-3.49102	-0.575496	1.933	2.58096	0.425472
1.936	0.53582	0.0667496	1.936	0.707673	0.126012	1.935	-2.20917	-0.383232	1.932	-3.46721	-0.571571	1.935	2.58579	0.426267
1.938	0.540772	0.0673665	1.938	0.739493	0.131678	1.938	-2.18157	-0.378444	1.935	-3.43666	-0.566535	1.938	2.59061	0.427063
1.941	0.545725	0.0679835	1.941	0.771313	0.137344	1.94	-2.15397	-0.373657	1.937	-3.40506	-0.561325	1.94	2.59544	0.427859
1.943	0.56132	0.0699262	1.943	0.794218	0.141422	1.943	-2.12664	-0.368916	1.94	-3.37346	-0.556115	1.943	2.59884	0.42842
1.946	0.593634	0.0739517	1.946	0.803132	0.14301	1.945	-2.10072	-0.364419	1.942	-3.34185	-0.550906	1.945	2.5947	0.427737
1.948	0.625947	0.0779772	1.948	0.812046	0.144597	1.948	-2.07479	-0.359921	1.945	-3.30944	-0.545561	1.948	2.59055	0.427053
1.951	0.658261	0.0820027	1.951	0.82096	0.146184	1.95	-2.04887	-0.355424	1.947	-3.27684	-0.540189	1.95	2.58641	0.42637
1.953	0.692586	0.0862787	1.953	0.828333	0.147497	1.953	-2.02117	-0.350619	1.949	-3.24425	-0.534815	1.953	2.5829	0.425791
1.956	0.730659	0.0910216	1.956	0.832852	0.148302	1.955	-1.98027	-0.343525	1.952	-3.21166	-0.529442	1.955	2.58413	0.425995
1.958	0.768732	0.0957645	1.958	0.837371	0.149107	1.958	-1.93938	-0.33643	1.954	-3.18138	-0.524451	1.958	2.58537	0.426199
1.961	0.806804	0.100507	1.961	0.841891	0.149911	1.96	-1.89847	-0.329334	1.957	-3.15176	-0.519568	1.96	2.58661	0.426403
1.963	0.842109	0.104905	1.963	0.84556	0.150565	1.963	-1.85709	-0.322155	1.959	-3.12213	-0.514685	1.963	2.58882	0.426767
1.966	0.871328	0.108545	1.966	0.847355	0.150884	1.965	-1.80987	-0.313964	1.962	-3.09251	-0.509801	1.965	2.60255	0.429032
1.968	0.900547	0.112185	1.968	0.84915	0.151204	1.968	-1.76266	-0.305776	1.964	-3.06485	-0.505241	1.968	2.61629	0.431296
1.971	0.929765	0.115825	1.971	0.850945	0.151524	1.97	-1.71545	-0.297585	1.967	-3.03788	-0.500796	1.97	2.63003	0.433561
1.973	0.951896	0.118582	1.973	0.852166	0.151741	1.973	-1.66804	-0.28936	1.969	-3.01092	-0.496351	1.973	2.64391	0.43585
1.976	0.955177	0.118991	1.976	0.851856	0.151686	1.975	-1.61525	-0.280203	1.972	-2.98395	-0.491905	1.975	2.66174	0.438788
1.978	0.958458	0.1194	1.978	0.851546	0.151631	1.978	-1.56248	-0.271048	1.974	-2.95854	-0.487716	1.978	2.67955	0.441725
1.981	0.961739	0.119808	1.981	0.851237	0.151576	1.98	-1.5097	-0.261893	1.977	-2.9338	-0.483638	1.98	2.69737	0.444663
1.983	0.965716	0.120304	1.983	0.853541	0.151986	1.982	-1.45691	-0.252736	1.979	-2.90906	-0.47956	1.982	2.7152	0.447601
1.986	0.971969	0.121083	1.986	0.864374	0.153915	1.985	-1.41413	-0.245314	1.982	-2.88432	-0.475481	1.985	2.7224	0.448789
1.988	0.978221	0.121862	1.988	0.875207	0.155844	1.987	-1.37137	-0.237897	1.984	-2.86003	-0.471477	1.987	2.72958	0.449973
1.99	0.984473	0.12264	1.99	0.88604	0.157773	1.99	-1.32862	-0.230481	1.987	-2.83597	-0.467511	1.99	2.73676	0.451156
1.993	0.990797	0.123428	1.993	0.894435	0.159268	1.992	-1.28586	-0.223063	1.989	-2.81191	-0.463545	1.992	2.74394	0.452339
1.995	0.997421	0.124253	1.995	0.892825	0.158981	1.995	-1.2437	-0.215749	1.992	-2.78785	-0.459578	1.995	2.7639	0.455629
1.998	1.00405	0.125079	1.998	0.891216	0.158694	1.997	-1.20156	-0.208438	1.994	-2.75816	-0.454684	1.997	2.78444	0.459016
2	1.01067	0.125904	2	0.889606	0.158408	2	-1.15942	-0.201129	1.996	-2.72489	-0.449199	2	2.80498	0.462402
2.003	1.01877	0.126913	2.003	0.889847	0.158451	2.002	-1.11729	-0.19382	1.999	-2.69162	-0.443714	2.002	2.82552	0.465788
2.005	1.03481	0.128911	2.005	0.899999	0.160259	2.005	-1.07577	-0.186618	2.001	-2.65834	-0.438228	2.005	2.84289	0.468652
2.008	1.05084	0.130908	2.008	0.910152	0.162066	2.007	-1.03432	-0.179427	2.004	-2.62686	-0.433039	2.007	2.85997	0.471467
2.01	1.06687	0.132905	2.01	0.920302	0.163874	2.01	-0.992861	-0.172235	2.006	-2.59674	-0.428074	2.01	2.87705	0.474282
2.013	1.08343	0.134968	2.013	0.931424	0.165854	2.012	-0.95141	-0.165044	2.009	-2.56662	-0.423108	2.012	2.89412	0.477097
2.015	1.10392	0.137521	2.015	0.949748	0.169117	2.015	-0.919051	-0.159431	2.011	-2.5365	-0.418143	2.015	2.9144	0.48044
2.018	1.12441	0.140073	2.018	0.968073	0.17238	2.017	-0.887991	-0.154043	2.014	-2.50847	-0.413522	2.017	2.93513	0.483857
2.02	1.1449	0.142626	2.02	0.986394	0.175642	2.02	-0.856926	-0.148654	2.016	-2.48231	-0.409209	2.02	2.95586	0.487274
2.023	1.16544	0.145184	2.023	1.00523	0.178996	2.022	-0.825867	-0.143266	2.019	-2.45615	-0.404897	2.022	2.97659	0.490691
2.025	1.18648	0.147806	2.025	1.02993	0.183394	2.025	-0.800545	-0.138873	2.021	-2.42999	-0.400584	2.025	2.98331	0.491799
2.028	1.20753	0.150428	2.028	1.05463	0.187793	2.027	-0.77635	-0.134676	2.024	-2.40907	-0.397136	2.027	2.98727	0.492452
2.03	1.22857	0.153049	2.03	1.07932	0.19219	2.029	-0.752159	-0.13048	2.026	-2.39373	-0.394607	2.029	2.99123	0.493105
2.033	1.24977	0.155689	2.033	1.10367	0.196525	2.032	-0.727964	-0.126282	2.029	-2.37839	-0.392079	2.032	2.99519	0.493758
2.035	1.27428	0.158743	2.035	1.11983	0.199402	2.034	-0.701707	-0.121728	2.031	-2.36306	-0.38955	2.034	2.99221	0.493267
2.038	1.29879	0.161797	2.038	1.13598	0.202279	2.037	-0.674912	-0.117079	2.034	-2.3428	-0.386211	2.037	2.98745	0.492482
2.04	1.32331	0.16485	2.04	1.15214	0.205156	2.039	-0.648122	-0.112432	2.036	-2.31633	-0.381847	2.039	2.98268	0.491696
2.042	1.34778	0.167899	2.042	1.16829	0.208031	2.042	-0.621326	-0.107784	2.039	-2.28986	-0.377484	2.042	2.97792	0.490911
2.045	1.35675	0.169017	2.045	1.1811	0.210313	2.044	-0.598972	-0.103906	2.041	-2.26339	-0.37312	2.044	2.9796	0.491188
2.047	1.36573	0.170135	2.047	1.19392	0.212595	2.047	-0.57806	-0.100278	2.043	-2.23534	-0.368496	2.047	2.98337	0.49181
2.05	1.3747	0.171253	2.05	1.20673	0.214876	2.049	-0.557145	-0.0966499	2.046	-2.20491	-0.36348	2.049	2.98715	0.492432
2.052	1.38368	0.172371	2.052	1.21954	0.217158	2.052	-0.536233	-0.0930223	2.048	-2.17448	-0.358464	2.052	2.99092	0.493054
2.055	1.39051	0.173222	2.055	1.23647	0.220173	2.054	-0.517615	-0.0897925	2.051	-2.14405	-0.353448	2.054	2.9954	0.493793
2.057	1.39725	0.174062	2.057	1.25356	0.223215	2.057	-0.499921	-0.086723	2.053	-2.11336	-0.348388	2.057	3.00017	0.494578
2.06	1.404	0.174903	2.06	1.27064	0.226257	2.059	-0.482223	-0.0836529	2.056	-2.08219	-0.34325	2.059	3.00493	0.495364
2.062	1.41075	0.175743	2.062	1.28773	0.229299	2.062	-0.464529	-0.0805834	2.058	-2.05102	-0.338111	2.062	3.00969	0.496149
2.065	1.4077	0.175363	2.065	1.29874	0.23126	2.064	-0.452332	-0.0784676	2.061	-2.01985	-0.332972	2.064	3.01488	0.497003
2.067	1.40386	0.174885	2.067	1.30926	0.233134	2.067	-0.442804	-0.0768147	2.063	-1.98994	-0.328043	2.067	3.02026	0.497891
2.07	1.40002	0.174407	2.07	1.31979	0.235008	2.069	-0.433275	-0.0751618	2.066	-1.96279	-0.323567	2.069	3.02564	0.498778
2.072	1.39618	0.173929	2.072	1.33031	0.236882	2.072	-0.423745	-0.0735086	2.068	-1.93564	-0.319091	2.072	3.03103	0.499665
2.075	1.38834	0.172952	2.075	1.32744	0.23637	2.074	-0.409047	-0.0709588	2.071	-1.9085	-0.314616	2.074	3.03159	0.499758
2.077	1.37998	0.171911	2.077	1.32286	0.235555	2.077	-0.391349	-0.0678887	2.073	-1.88223	-0.310287	2.077	3.02936	0.499391
2.08	1.37163	0.17087	2.08	1.31828	0.234739	2.079	-0.373655	-0.0648192	2.076	-1.85836	-0.306351	2.079	3.02713	0.499024
2.082	1.36327	0.169829	2.082	1.3137	0.233923	2.081	-0.355957	-0.0617492	2.078	-1.83449	-0.302416	2.081	3.02491	0.498657
2.085	1.36079	0.16952	2.085	1.30486	0.23235	2.084	-0.333312	-0.0578208	2.081	-1.81062	-0.29848	2.084	3.0148	0.49699
2.087	1.35937	0.169343	2.087	1.29527	0.230642	2.086	-0.307259	-0.0533013	2.083	-1.78644	-0.294495	2.086	2.99926	0.494429
2.09	1.35794	0.169166	2.09	1.28567	0.228933	2.089	-0.281212	-0.0487827	2.086	-1.76127	-0.290346	2.089	2.98373	0.491869
2.092	1.35652	0.168988	2.092	1.27608	0.227225	2.091	-0.255164	-0.0442642	2.088	-1.7361	-0.286197	2.091	2.9682	0.489309
2.094	1.36638	0.170216	2.094	1.27611	0.22723	2.094	-0.223849	-0.0388318	2.09	-1.71093	-0.282047	2.094	2.95527	0.487177
2.097	1.37888	0.171773	2.097	1.27839	0.227638	2.096	-0.188274	-0.0326606	2.093	-1.68625	-0.277979	2.096	2.94444	0.485392
2.099	1.39138	0.173331	2.099	1.28069	0.228045	2.099	-0.152693	-0.0264882	2.095	-1.66368	-0.274257	2.099	2.93361	0.483607
2.102	1.40389	0.174889	2.102	1.28298	0.228453	2.101	-0.117119	-0.020317	2.098	-1.6411	-0.270536	2.101	2.92279	0.481822
2.104	1.41749	0.176583	2.104	1.28054	0.22802	2.104	-0.0885372	-0.0153589	2.1	-1.61853	-0.266814	2.104	2.91113	0.479901
2.107	1.43142	0.178318	2.107	1.2767	0.227336	2.106	-0.0666348	-0.0115594	2.103	-1.59427	-0.262816	2.106	2.8987	0.477851
2.109	1.44535	0.180053	2.109	1.27286	0.226653	2.109	-0.0447282	-0.00775915	2.105	-1.56019	-0.257199	2.109	2.88626	0.475801
2.112	1.45927	0.181789	2.112	1.26903	0.22597	2.111	-0.0228258	-0.00395967	2.108	-1.52612	-0.251581	2.111	2.87382	0.473751
2.114	1.46286	0.182236	2.114	1.27471	0.226982	2.114	-0.00252822	-0.000438579	2.11	-1.49204	-0.245964	2.114	2.86457	0.472225
2.117	1.46268	0.182213	2.117	1.28387	0.228613	2.116	0.0159739	0.00277106	2.113	-1.45784	-0.240326	2.116	2.85887	0.471286
2.119	1.46249	0.18219	2.119	1.29303	0.230244	2.119	0.0344725	0.00598007	2.115	-1.42259	-0.234515	2.119	2.85318	0.470348
2.122	1.46231	0.182166	2.122	1.30219	0.231876	2.121	0.0529747	0.00918971	2.118	-1.38734	-0.228703	2.121	2.84749	0.469409
2.124	1.46375	0.182347	2.124	1.30887	0.233063	2.124	0.0701936	0.0121767	2.12	-1.35208	-0.222892	2.124	2.84097	0.468335
2.127	1.46592	0.182616	2.127	1.31444	0.234055	2.126	0.0857263	0.0148712	2.123	-1.31724	-0.217148	2.126	2.83336	0.46708
2.129	1.46809	0.182886	2.129	1.32001	0.235047	2.128	0.101256	0.0175652	2.125	-1.28867	-0.212438	2.128	2.82575	0.465825
2.132	1.47025	0.183156	2.132	1.32558	0.23604	2.131	0.116789	0.0202597	2.128	-1.2601	-0.207728	2.131	2.81814	0.464571
2.134	1.46439	0.182426	2.134	1.34007	0.23862	2.133	0.133406	0.0231424	2.13	-1.23153	-0.203018	2.133	2.80825	0.462941
2.137	1.4543	0.181169	2.137	1.35926	0.242037	2.136	0.151719	0.0263192	2.133	-1.2031	-0.198332	2.136	2.79483	0.460728
2.139	1.44421	0.179912	2.139	1.37845	0.245454	2.138	0.170035	0.0294966	2.135	-1.18226	-0.194896	2.138	2.7814	0.458515
2.142	1.43412	0.178655	2.142	1.39764	0.248871	2.141	0.188348	0.0326734	2.137	-1.16142	-0.19146	2.141	2.76797	0.456301
2.144	1.4272	0.177793	2.144	1.41431	0.25184	2.143	0.202201	0.0350764	2.14	-1.14057	-0.188024	2.143	2.75587	0.454306
2.146	1.42224	0.177176	2.146	1.42942	0.254529	2.146	0.207769	0.0360424	2.142	-1.11973	-0.184588	2.146	2.74622	0.452715
2.149	1.41729	0.176559	2.149	1.44452	0.257219	2.148	0.213338	0.0370086	2.145	-1.10572	-0.182277	2.148	2.73656	0.451123
2.151	1.41234	0.175942	2.151	1.45963	0.259909	2.151	0.218907	0.0379745	2.147	-1.09186	-0.179994	2.151	2.72691	0.449532
2.154	1.40749	0.175338	2.154	1.468	0.2614	2.153	0.219106	0.0380091	2.15	-1.07801	-0.17771	2.153	2.71722	0.447935
2.156	1.40273	0.174744	2.156	1.47147	0.262018	2.156	0.207351	0.0359699	2.152	-1.06415	-0.175426	2.156	2.70744	0.446323
2.159	1.39796	0.174151	2.159	1.47494	0.262635	2.158	0.195596	0.0339307	2.155	-1.04545	-0.172342	2.158	2.69767	0.444712
2.161	1.3932	0.173557	2.161	1.4784	0.263252	2.161	0.183839	0.0318911	2.157	-1.0264	-0.169202	2.161	2.68789	0.4431
2.164	1.38539	0.172585	2.164	1.4817	0.26384	2.163	0.172584	0.0299387	2.16	-1.00735	-0.166062	2.163	2.67943	0.441705
2.166	1.37499	0.171289	2.166	1.48486	0.264402	2.166	0.162682	0.0282211	2.162	-0.988299	-0.162921	2.166	2.67455	0.4409
2.169	1.36459	0.169994	2.169	1.48802	0.264964	2.168	0.152783	0.0265038	2.165	-0.963621	-0.158853	2.168	2.66966	0.440094
2.171	1.35419	0.168698	2.171	1.49117	0.265526	2.171	0.142881	0.0247862	2.167	-0.938265	-0.154673	2.171	2.66477	0.439288
2.174	1.35027	0.16821	2.174	1.49027	0.265365	2.173	0.134768	0.0233787	2.17	-0.912909	-0.150493	2.173	2.65842	0.438241
2.176	1.35281	0.168526	2.176	1.48532	0.264483	2.176	0.132664	0.0230137	2.172	-0.887552	-0.146313	2.176	2.64716	0.436385
2.179	1.35535	0.168842	2.179	1.48037	0.263602	2.178	0.130561	0.0226488	2.175	-0.864824	-0.142566	2.178	2.6359	0.434529
2.181	1.35789	0.169158	2.181	1.47541	0.26272	2.18	0.128457	0.0222839	2.177	-0.842559	-0.138896	2.18	2.62464	0.432672
2.184	1.35919	0.169321	2.184	1.46963	0.26169	2.183	0.127462	0.0221113	2.18	-0.820294	-0.135226	2.183	2.61105	0.430433
2.186	1.35907	0.169306	2.186	1.46288	0.260489	2.185	0.131236	0.022766	2.182	-0.798029	-0.131555	2.185	2.58748	0.426547
2.189	1.35895	0.16929	2.189	1.45614	0.259287	2.188	0.135011	0.0234208	2.184	-0.775814	-0.127893	2.188	2.5639	0.42266
2.191	1.35882	0.169275	2.191	1.44939	0.258086	2.19	0.138785	0.0240755	2.187	-0.753612	-0.124233	2.19	2.54033	0.418774
2.194	1.36308	0.169805	2.194	1.44272	0.256898	2.193	0.141385	0.0245266	2.189	-0.73141	-0.120573	2.193	2.51657	0.414857
2.196	1.37329	0.171077	2.196	1.43616	0.25573	2.195	0.13724	0.0238075	2.192	-0.709208	-0.116913	2.195	2.49176	0.410767
2.198	1.3835	0.17235	2.198	1.4296	0.254562	2.198	0.133094	0.0230883	2.194	-0.693822	-0.114377	2.198	2.46695	0.406677
2.201	1.39372	0.173622	2.201	1.42304	0.253393	2.2	0.128949	0.0223692	2.197	-0.680525	-0.112185	2.2	2.44214	0.402587
2.203	1.40033	0.174446	2.203	1.41786	0.252471	2.203	0.124709	0.0216337	2.199	-0.667228	-0.109993	2.203	2.41855	0.398699
2.206	1.4012	0.174554	2.206	1.41488	0.251942	2.205	0.119698	0.0207644	2.202	-0.65393	-0.107801	2.205	2.40512	0.396486
2.208	1.40207	0.174662	2.208	1.41191	0.251413	2.208	0.114686	0.019895	2.204	-0.630347	-0.103913	2.208	2.3917	0.394272
2.211	1.40293	0.17477	2.211	1.40894	0.250884	2.21	0.109674	0.0190255	2.207	-0.602826	-0.0993761	2.21	2.37827	0.392059
2.213	1.39934	0.174323	2.213	1.40668	0.25048	2.213	0.104591	0.0181438	2.209	-0.575305	-0.0948392	2.213	2.36499	0.38987
2.216	1.38733	0.172827	2.216	1.40575	0.250315	2.215	0.0985269	0.0170918	2.212	-0.547785	-0.0903025	2.215	2.35379	0.388024
2.218	1.37532	0.17133	2.218	1.40482	0.25015	2.218	0.0924638	0.01604	2.214	-0.519205	-0.085591	2.218	2.3426	0.386178
2.221	1.36332	0.169835	2.221	1.40389	0.249984	2.22	0.0863995	0.014988	2.217	-0.490136	-0.0807991	2.22	2.3314	0.384331
2.223	1.35462	0.168751	2.223	1.4055	0.25027	2.223	0.0806719	0.0139944	2.219	-0.461068	-0.0760072	2.223	2.32026	0.382495
2.226	1.35338	0.168597	2.226	1.4128	0.251571	2.225	0.0870459	0.0151002	2.222	-0.432	-0.0712153	2.225	2.31122	0.381005
2.228	1.35214	0.168443	2.228	1.42011	0.252872	2.227	0.0934186	0.0162057	2.224	-0.403407	-0.0665017	2.227	2.30219	0.379516
2.231	1.35091	0.168289	2.231	1.42741	0.254172	2.23	0.0997913	0.0173112	2.227	-0.375082	-0.0618324	2.23	2.29316	0.378027
2.233	1.35095	0.168294	2.233	1.43775	0.256013	2.232	0.106165	0.0184169	2.229	-0.346757	-0.057163	2.232	2.28412	0.376538
2.236	1.35448	0.168734	2.236	1.45632	0.259319	2.235	0.123038	0.0213438	2.231	-0.318433	-0.0524937	2.235	2.26965	0.374153
2.238	1.35801	0.169173	2.238	1.47489	0.262626	2.237	0.140055	0.0242958	2.234	-0.29173	-0.0480918	2.237	2.25511	0.371756
2.241	1.36153	0.169613	2.241	1.49346	0.265933	2.24	0.157068	0.0272472	2.236	-0.266125	-0.0438708	2.24	2.24057	0.369359
2.243	1.36569	0.17013	2.243	1.50737	0.268409	2.242	0.174085	0.0301992	2.239	-0.24052	-0.0396498	2.242	2.22603	0.366962
2.246	1.37194	0.170909	2.246	1.50569	0.268112	2.245	0.200701	0.0348164	2.241	-0.214916	-0.0354289	2.245	2.21699	0.365472
2.248	1.3782	0.171688	2.248	1.50402	0.267814	2.247	0.227868	0.0395291	2.244	-0.189483	-0.0312363	2.247	2.20827	0.364034
2.25	1.38445	0.172467	2.25	1.50235	0.267516	2.25	0.255029	0.0442408	2.246	-0.164188	-0.0270665	2.25	2.19955	0.362596
2.253	1.38594	0.172653	2.253	1.49853	0.266836	2.252	0.282191	0.0489526	2.249	-0.138894	-0.0228967	2.252	2.19082	0.361158
2.255	1.36737	0.170339	2.255	1.48565	0.264543	2.255	0.293326	0.0508843	2.251	-0.1136	-0.018727	2.255	2.18535	0.360255
2.258	1.3488	0.168026	2.258	1.47278	0.26225	2.257	0.302792	0.0525263	2.254	-0.0919447	-0.0151571	2.257	2.18021	0.359409
2.26	1.33023	0.165713	2.26	1.45991	0.259958	2.26	0.312259	0.0541687	2.256	-0.0737615	-0.0121596	2.26	2.17508	0.358562
2.263	1.31019	0.163216	2.263	1.44428	0.257176	2.262	0.321725	0.0558108	2.259	-0.0555784	-0.00916212	2.262	2.16994	0.357716
2.265	1.28202	0.159707	2.265	1.41345	0.251686	2.265	0.304686	0.0528549	2.261	-0.0373953	-0.00616463	2.265	2.16272	0.356525
2.268	1.25386	0.156199	2.268	1.38263	0.246198	2.267	0.283526	0.0491842	2.264	-0.0250204	-0.00412461	2.267	2.15517	0.35528
2.27	1.22569	0.15269	2.27	1.3518	0.240708	2.27	0.262362	0.0455128	2.266	-0.019207	-0.00316628	2.27	2.14762	0.354036
2.273	1.19871	0.149329	2.273	1.32298	0.235576	2.272	0.241202	0.0418422	2.269	-0.0133936	-0.00220794	2.272	2.14007	0.352791
2.275	1.18095	0.147116	2.275	1.30967	0.233206	2.275	0.222901	0.0386675	2.271	-0.00758025	-0.00124961	2.275	2.13441	0.351858
2.278	1.16318	0.144903	2.278	1.29636	0.230836	2.277	0.205204	0.0355974	2.274	-0.00147617	-0.000243347	2.277	2.12915	0.350991
2.28	1.14542	0.14269	2.28	1.28305	0.228467	2.279	0.187509	0.0325279	2.276	0.0050178	0.000827185	2.279	2.12389	0.350124
2.283	1.1285	0.140582	2.283	1.27128	0.226371	2.282	0.169812	0.0294578	2.278	0.0115118	0.00189772	2.282	2.11863	0.349257
2.285	1.12187	0.139757	2.285	1.27828	0.227616	2.284	0.160709	0.0278787	2.281	0.0180057	0.00296825	2.284	2.11245	0.348238
2.288	1.11525	0.138932	2.288	1.28527	0.228862	2.287	0.153964	0.0267086	2.283	0.0287846	0.00474515	2.287	2.10602	0.347177
2.29	1.10863	0.138107	2.29	1.29227	0.230108	2.289	0.14722	0.0255387	2.286	0.0464136	0.0076513	2.289	2.09958	0.346117
2.293	1.10264	0.137361	2.293	1.29953	0.2314	2.292	0.140474	0.0243686	2.288	0.0640393	0.0105569	2.292	2.09314	0.345056
2.295	1.11304	0.138656	2.295	1.31358	0.233902	2.294	0.158321	0.0274645	2.291	0.0816649	0.0134625	2.294	2.0909	0.344686
2.298	1.12344	0.139952	2.298	1.32763	0.236404	2.297	0.184615	0.0320258	2.293	0.100414	0.0165533	2.297	2.0901	0.344553
2.3	1.13384	0.141247	2.3	1.34168	0.238906	2.299	0.210914	0.036588	2.296	0.121317	0.0199992	2.299	2.08929	0.344421
2.302	1.14424	0.142543	2.302	1.35573	0.241408	2.302	0.237208	0.0411493	2.298	0.142221	0.0234451	2.302	2.08849	0.344288
2.305	1.16267	0.14484	2.305	1.36478	0.243019	2.304	0.26403	0.0458022	2.301	0.163124	0.0268911	2.304	2.08733	0.344098
2.307	1.18112	0.147137	2.307	1.37381	0.244628	2.307	0.291066	0.0504923	2.303	0.181762	0.0299635	2.307	2.08604	0.343884
2.31	1.19956	0.149435	2.31	1.38285	0.246237	2.309	0.318108	0.0551833	2.306	0.195121	0.0321657	2.309	2.08474	0.34367
2.312	1.21801	0.151733	2.312	1.39189	0.247847	2.312	0.345144	0.0598734	2.308	0.20848	0.034368	2.312	2.08344	0.343455
2.315	1.22856	0.153047	2.315	1.38756	0.247075	2.314	0.355563	0.0616808	2.311	0.221839	0.0365702	2.314	2.08058	0.342984
2.317	1.23877	0.154319	2.317	1.38267	0.246205	2.317	0.357543	0.0620243	2.313	0.236539	0.0389934	2.317	2.07693	0.342382
2.32	1.24898	0.155592	2.32	1.37777	0.245334	2.319	0.359523	0.0623678	2.316	0.255092	0.042052	2.319	2.07328	0.34178
2.322	1.2592	0.156864	2.322	1.37288	0.244463	2.322	0.361503	0.0627113	2.318	0.273645	0.0451105	2.322	2.06963	0.341179
2.325	1.25492	0.156332	2.325	1.37455	0.24476	2.324	0.360824	0.0625934	2.321	0.292198	0.048169	2.324	2.06625	0.340621
2.327	1.24941	0.155645	2.327	1.37678	0.245157	2.326	0.358534	0.0621962	2.323	0.310285	0.0511506	2.326	2.06303	0.340091
2.33	1.24391	0.154959	2.33	1.37901	0.245554	2.329	0.356245	0.0617991	2.325	0.326675	0.0538524	2.329	2.05981	0.33956
2.332	1.2384	0.154273	2.332	1.38124	0.245951	2.331	0.353956	0.061402	2.328	0.343064	0.0565542	2.331	2.05659	0.33903
2.335	1.2301	0.153239	2.335	1.39243	0.247943	2.334	0.346946	0.0601859	2.33	0.359454	0.059256	2.334	2.05204	0.33828
2.337	1.22143	0.15216	2.337	1.40481	0.250147	2.336	0.336549	0.0583824	2.333	0.376959	0.0621418	2.336	2.04653	0.337372
2.34	1.21277	0.15108	2.34	1.41719	0.252352	2.339	0.326155	0.0565792	2.335	0.399779	0.0659038	2.339	2.04103	0.336464
2.342	1.2041	0.15	2.342	1.42957	0.254557	2.341	0.315761	0.0547761	2.338	0.4226	0.0696657	2.341	2.03552	0.335556
2.345	1.20134	0.149656	2.345	1.43725	0.255924	2.344	0.31734	0.0550501	2.34	0.445421	0.0734277	2.344	2.03877	0.336092
2.347	1.19967	0.149448	2.347	1.44406	0.257136	2.346	0.329033	0.0570785	2.343	0.467836	0.0771229	2.346	2.04941	0.337846
2.35	1.198	0.14924	2.35	1.45087	0.258349	2.349	0.340728	0.0591074	2.345	0.487565	0.0803753	2.349	2.06005	0.339601
2.352	1.19633	0.149032	2.352	1.45768	0.259561	2.351	0.352421	0.0611358	2.348	0.507294	0.0836276	2.351	2.0707	0.341355
2.354	1.20333	0.149904	2.354	1.45476	0.259042	2.354	0.368742	0.0639671	2.35	0.527024	0.08688	2.354	2.08	0.342889
2.357	1.21243	0.151038	2.357	1.4495	0.258105	2.356	0.389655	0.0675948	2.353	0.546182	0.0900382	2.356	2.08799	0.344205
2.359	1.22153	0.152172	2.359	1.44424	0.257169	2.359	0.410571	0.0712233	2.355	0.559478	0.0922301	2.359	2.09597	0.345521
2.362	1.23063	0.153305	2.362	1.43898	0.256232	2.361	0.431484	0.074851	2.358	0.572777	0.0944225	2.361	2.10395	0.346837
2.364	1.22881	0.153079	2.364	1.43405	0.255354	2.364	0.449599	0.0779935	2.36	0.586074	0.0966144	2.364	2.10914	0.347692
2.367	1.22367	0.152438	2.367	1.42922	0.254494	2.366	0.46445	0.0805698	2.363	0.599194	0.0987774	2.366	2.11105	0.348008
2.369	1.21853	0.151798	2.369	1.42439	0.253634	2.369	0.479299	0.0831456	2.365	0.608719	0.100347	2.369	2.11297	0.348324
2.372	1.2134	0.151158	2.372	1.41956	0.252775	2.371	0.49415	0.0857219	2.368	0.618243	0.101918	2.371	2.11489	0.34864
2.374	1.2047	0.150075	2.374	1.43628	0.255751	2.374	0.510405	0.0885417	2.37	0.627768	0.103488	2.374	2.11038	0.347896
2.377	1.19467	0.148825	2.377	1.46104	0.260161	2.376	0.528598	0.0916978	2.372	0.637248	0.10505	2.376	2.09701	0.345693
2.379	1.18464	0.147576	2.379	1.48581	0.26457	2.378	0.546788	0.0948533	2.375	0.636691	0.104959	2.378	2.08365	0.343489
2.382	1.17461	0.146327	2.382	1.51057	0.26898	2.381	0.564982	0.0980094	2.377	0.636134	0.104867	2.381	2.07028	0.341286
2.384	1.16612	0.145269	2.384	1.54233	0.274635	2.383	0.582042	0.100969	2.38	0.635578	0.104775	2.383	2.05892	0.339413
2.387	1.15832	0.144297	2.387	1.57724	0.280852	2.386	0.597261	0.103609	2.382	0.635021	0.104683	2.386	2.05081	0.338077
2.389	1.15052	0.143326	2.389	1.61215	0.287068	2.388	0.612484	0.10625	2.385	0.633869	0.104494	2.388	2.04271	0.336741
2.392	1.14272	0.142354	2.392	1.64707	0.293285	2.391	0.627703	0.10889	2.387	0.632694	0.1043	2.391	2.0346	0.335404
2.394	1.14443	0.142567	2.394	1.67537	0.298325	2.393	0.641853	0.111344	2.39	0.631519	0.104106	2.393	2.02929	0.334529
2.397	1.15124	0.143416	2.397	1.70013	0.302734	2.396	0.653918	0.113437	2.392	0.630344	0.103912	2.396	2.02942	0.33455
2.399	1.15805	0.144264	2.399	1.72489	0.307143	2.398	0.665985	0.115531	2.395	0.635711	0.104797	2.398	2.02954	0.33457
2.402	1.16486	0.145112	2.402	1.74965	0.311552	2.401	0.67805	0.117624	2.397	0.641648	0.105776	2.401	2.02966	0.334591
2.404	1.16974	0.14572	2.404	1.75671	0.312809	2.403	0.687279	0.119225	2.4	0.647585	0.106755	2.403	2.03147	0.334889
2.406	1.17339	0.146175	2.406	1.75256	0.31207	2.406	0.689878	0.119675	2.402	0.653522	0.107733	2.406	2.03723	0.335838
2.409	1.17704	0.146629	2.409	1.74842	0.311332	2.408	0.692476	0.120126	2.405	0.668088	0.110134	2.408	2.04298	0.336786
2.411	1.18069	0.147084	2.411	1.74427	0.310593	2.411	0.695075	0.120577	2.407	0.683859	0.112734	2.411	2.04874	0.337735
2.414	1.18513	0.147637	2.414	1.73138	0.308299	2.413	0.701971	0.121773	2.41	0.69963	0.115334	2.413	2.05709	0.339112
2.416	1.19014	0.148261	2.416	1.71201	0.304849	2.416	0.721154	0.125101	2.412	0.715401	0.117934	2.416	2.07287	0.341713
2.419	1.19516	0.148886	2.419	1.69263	0.301399	2.418	0.740334	0.128428	2.415	0.737215	0.12153	2.418	2.08865	0.344314
2.421	1.20017	0.149511	2.421	1.67326	0.297949	2.421	0.759518	0.131756	2.417	0.760221	0.125323	2.421	2.10443	0.346915
2.424	1.20061	0.149566	2.424	1.65541	0.29477	2.423	0.778048	0.134971	2.419	0.783227	0.129115	2.423	2.11909	0.349333
2.426	1.19708	0.149126	2.426	1.63888	0.291827	2.425	0.794261	0.137783	2.422	0.806233	0.132908	2.425	2.1298	0.351098
2.429	1.19355	0.148687	2.429	1.62235	0.288884	2.428	0.81047	0.140595	2.424	0.83027	0.13687	2.428	2.1405	0.352862
2.431	1.19003	0.148247	2.431	1.60582	0.285941	2.43	0.82668	0.143407	2.427	0.854576	0.140877	2.43	2.1512	0.354627
2.434	1.18681	0.147846	2.434	1.59615	0.284218	2.433	0.84287	0.146216	2.429	0.878886	0.144885	2.433	2.16208	0.356419
2.436	1.1839	0.147483	2.436	1.59342	0.283733	2.435	0.858957	0.149006	2.432	0.903192	0.148891	2.435	2.17371	0.358336
2.439	1.18099	0.147121	2.439	1.5907	0.283248	2.438	0.875046	0.151797	2.434	0.919929	0.151651	2.438	2.18534	0.360254
2.441	1.17808	0.146759	2.441	1.58798	0.282763	2.44	0.891133	0.154588	2.437	0.934153	0.153995	2.44	2.19697	0.362172
2.444	1.17701	0.146626	2.444	1.59251	0.283571	2.443	0.904709	0.156943	2.439	0.948377	0.15634	2.443	2.20813	0.364011
2.446	1.17813	0.146764	2.446	1.60563	0.285907	2.445	0.902606	0.156578	2.442	0.962602	0.158685	2.445	2.2163	0.365357
2.449	1.17924	0.146903	2.449	1.61876	0.288244	2.448	0.900502	0.156213	2.444	0.967057	0.15942	2.448	2.22446	0.366703
2.451	1.18035	0.147042	2.451	1.63188	0.290581	2.45	0.898398	0.155848	2.447	0.96749	0.159491	2.45	2.23263	0.36805
2.454	1.18466	0.147578	2.454	1.63802	0.291675	2.453	0.896717	0.155557	2.449	0.967923	0.159562	2.453	2.24078	0.369394
2.456	1.19339	0.148666	2.456	1.63449	0.291046	2.455	0.898945	0.155943	2.452	0.968356	0.159634	2.455	2.24883	0.37072
2.458	1.20212	0.149753	2.458	1.63096	0.290418	2.458	0.901172	0.15633	2.454	0.965616	0.159182	2.458	2.25687	0.372046
2.461	1.21084	0.15084	2.461	1.62743	0.28979	2.46	0.9034	0.156716	2.457	0.961287	0.158468	2.46	2.26492	0.373372
2.463	1.224	0.15248	2.463	1.6245	0.289266	2.463	0.905974	0.157163	2.459	0.956958	0.157755	2.463	2.27319	0.374737
2.466	1.24437	0.155017	2.466	1.62251	0.288913	2.465	0.914266	0.158601	2.462	0.952629	0.157041	2.465	2.28532	0.376736
2.468	1.26473	0.157554	2.468	1.62053	0.288561	2.468	0.922557	0.160039	2.464	0.954048	0.157275	2.468	2.29745	0.378735
2.471	1.2851	0.160091	2.471	1.61855	0.288208	2.47	0.930849	0.161478	2.466	0.958933	0.15808	2.47	2.30958	0.380734
2.473	1.30199	0.162195	2.473	1.61458	0.287501	2.473	0.939247	0.162934	2.469	0.963819	0.158886	2.473	2.32158	0.382714
2.476	1.31221	0.163468	2.476	1.60678	0.286112	2.475	0.953972	0.165489	2.471	0.968705	0.159691	2.475	2.32653	0.38353
2.478	1.32242	0.16474	2.478	1.59898	0.284723	2.477	0.9687	0.168044	2.474	0.982367	0.161943	2.477	2.33148	0.384346
2.481	1.33264	0.166013	2.481	1.59118	0.283334	2.48	0.983426	0.170598	2.476	1.00234	0.165236	2.48	2.33643	0.385162
2.483	1.34112	0.16707	2.483	1.58767	0.282708	2.482	0.998154	0.173153	2.479	1.02232	0.168529	2.482	2.34138	0.385978
2.486	1.34564	0.167633	2.486	1.59398	0.283832	2.485	1.0226	0.177395	2.481	1.04229	0.171822	2.485	2.34228	0.386126
2.488	1.35016	0.168196	2.488	1.60029	0.284957	2.487	1.0473	0.181678	2.484	1.06567	0.175676	2.487	2.34309	0.386259
2.491	1.35468	0.168759	2.491	1.60661	0.286081	2.49	1.07198	0.18596	2.486	1.09196	0.180009	2.49	2.34389	0.386392
2.493	1.35662	0.169001	2.493	1.61248	0.287126	2.492	1.09667	0.190243	2.489	1.11824	0.184342	2.492	2.3447	0.386524
2.496	1.35142	0.168353	2.496	1.61712	0.287953	2.495	1.09709	0.190316	2.491	1.14453	0.188675	2.495	2.34788	0.387048
2.498	1.34622	0.167705	2.498	1.62176	0.28878	2.497	1.09585	0.190102	2.494	1.16491	0.192036	2.497	2.35122	0.387599
2.501	1.34102	0.167058	2.501	1.62641	0.289607	2.5	1.09462	0.189887	2.496	1.17932	0.194411	2.5	2.35456	0.38815
2.503	1.33606	0.166439	2.503	1.6285	0.289979	2.502	1.09338	0.189672	2.499	1.19373	0.196787	2.502	2.3579	0.388701
2.506	1.33191	0.165923	2.506	1.62188	0.2888	2.505	1.0861	0.18841	2.501	1.20814	0.199163	2.505	2.36313	0.389562
2.508	1.32777	0.165406	2.508	1.61526	0.287621	2.507	1.07812	0.187025	2.504	1.21696	0.200616	2.507	2.36857	0.39046
2.51	1.32362	0.164889	2.51	1.60863	0.286441	2.51	1.07014	0.18564	2.506	1.21906	0.200962	2.51	2.37402	0.391357
2.513	1.32059	0.164512	2.513	1.60233	0.28532	2.512	1.06216	0.184256	2.509	1.22116	0.201309	2.512	2.37946	0.392255
2.515	1.32238	0.164735	2.515	1.59744	0.284449	2.515	1.05671	0.183312	2.511	1.22327	0.201656	2.515	2.38909	0.393842
2.518	1.32418	0.164959	2.518	1.59255	0.283578	2.517	1.0517	0.182442	2.513	1.22356	0.201704	2.517	2.39942	0.395545
2.52	1.32597	0.165182	2.52	1.58766	0.282707	2.52	1.04669	0.181573	2.516	1.22127	0.201326	2.52	2.40975	0.397249
2.523	1.32817	0.165457	2.523	1.58252	0.281792	2.522	1.04168	0.180704	2.518	1.21898	0.200949	2.522	2.42009	0.398952
2.525	1.33269	0.16602	2.525	1.57596	0.280624	2.524	1.0529	0.18265	2.521	1.21669	0.200572	2.524	2.42749	0.400173
2.528	1.33721	0.166583	2.528	1.5694	0.279455	2.527	1.06781	0.185237	2.523	1.21621	0.200493	2.527	2.43424	0.401285
2.53	1.34173	0.167146	2.53	1.56284	0.278287	2.529	1.08272	0.187824	2.526	1.21881	0.200921	2.529	2.44098	0.402397
2.533	1.34681	0.167778	2.533	1.558	0.277425	2.532	1.09764	0.190411	2.528	1.22141	0.201349	2.532	2.44773	0.403509
2.535	1.3564	0.168973	2.535	1.56703	0.279034	2.534	1.12117	0.194493	2.531	1.224	0.201777	2.534	2.45615	0.404897
2.538	1.366	0.170169	2.538	1.57607	0.280644	2.537	1.14722	0.199013	2.533	1.22565	0.202049	2.537	2.46506	0.406366
2.54	1.37559	0.171364	2.54	1.58511	0.282253	2.539	1.17327	0.203531	2.536	1.22534	0.201997	2.539	2.47397	0.407835
2.543	1.38599	0.172659	2.543	1.59482	0.283983	2.542	1.19932	0.208051	2.538	1.22503	0.201947	2.542	2.48288	0.409304
2.545	1.40666	0.175234	2.545	1.61327	0.287267	2.544	1.20875	0.209686	2.541	1.22472	0.201896	2.544	2.49792	0.411783
2.548	1.42733	0.177809	2.548	1.63172	0.290552	2.547	1.21215	0.210276	2.543	1.22215	0.201472	2.547	2.51518	0.414629
2.55	1.44801	0.180385	2.55	1.65016	0.293837	2.549	1.21555	0.210866	2.546	1.21393	0.200116	2.549	2.53245	0.417475
2.553	1.46846	0.182933	2.553	1.66828	0.297063	2.552	1.21896	0.211457	2.548	1.2057	0.19876	2.552	2.54971	0.42032
2.555	1.48252	0.184684	2.555	1.67682	0.298584	2.554	1.22348	0.212241	2.551	1.19748	0.197404	2.554	2.5683	0.423386
2.558	1.49657	0.186434	2.558	1.68537	0.300105	2.557	1.22849	0.21311	2.553	1.19051	0.196256	2.557	2.58748	0.426547
2.56	1.51062	0.188185	2.56	1.69391	0.301626	2.559	1.2335	0.21398	2.556	1.18748	0.195757	2.559	2.60667	0.429709
2.562	1.52467	0.189935	2.562	1.70245	0.303147	2.562	1.23851	0.214849	2.558	1.18445	0.195257	2.562	2.62584	0.432871
2.565	1.53706	0.191479	2.565	1.69634	0.30206	2.564	1.247	0.216321	2.56	1.18142	0.194758	2.564	2.63977	0.435168
2.567	1.54944	0.193021	2.567	1.69015	0.300958	2.567	1.25733	0.218114	2.563	1.17916	0.194385	2.567	2.65091	0.437003
2.57	1.56182	0.194564	2.57	1.68396	0.299855	2.569	1.26766	0.219906	2.565	1.17996	0.194518	2.569	2.66205	0.438839
2.572	1.5742	0.196106	2.572	1.67777	0.298753	2.572	1.278	0.221699	2.568	1.18077	0.19465	2.572	2.67319	0.440676
2.575	1.57581	0.196307	2.575	1.66153	0.29586	2.574	1.29224	0.224169	2.57	1.18157	0.194783	2.574	2.6731	0.440662
2.577	1.57693	0.196445	2.577	1.64481	0.292884	2.576	1.30894	0.227067	2.573	1.184	0.195182	2.576	2.66593	0.439479
2.58	1.57804	0.196584	2.58	1.6281	0.289908	2.579	1.32565	0.229965	2.575	1.19501	0.196997	2.579	2.65875	0.438295
2.582	1.57916	0.196723	2.582	1.61138	0.286931	2.581	1.34235	0.232863	2.578	1.20601	0.198812	2.581	2.65157	0.437112
2.585	1.58862	0.197901	2.585	1.61034	0.286746	2.584	1.35364	0.234821	2.58	1.21702	0.200627	2.584	2.64195	0.435526
2.587	1.59883	0.199174	2.587	1.61071	0.286812	2.586	1.36088	0.236077	2.583	1.22788	0.202416	2.586	2.6305	0.433639
2.59	1.60905	0.200446	2.59	1.61108	0.286878	2.589	1.36812	0.237333	2.585	1.23759	0.204017	2.589	2.61905	0.431752
2.592	1.61926	0.201719	2.592	1.61146	0.286944	2.591	1.37536	0.238589	2.588	1.2473	0.205618	2.591	2.60761	0.429865
2.595	1.63513	0.203696	2.595	1.61737	0.287998	2.594	1.38007	0.239405	2.59	1.25701	0.207218	2.594	2.5985	0.428363
2.597	1.65178	0.20577	2.597	1.62406	0.289188	2.596	1.38254	0.239834	2.593	1.26681	0.208833	2.596	2.59145	0.4272
2.6	1.66843	0.207844	2.6	1.63075	0.290379	2.599	1.38502	0.240264	2.595	1.27769	0.210628	2.599	2.58439	0.426037
2.602	1.68508	0.209918	2.602	1.63743	0.291569	2.601	1.38749	0.240693	2.598	1.28858	0.212422	2.601	2.57734	0.424875
2.605	1.69181	0.210756	2.605	1.65061	0.293917	2.604	1.3844	0.240157	2.6	1.29946	0.214217	2.604	2.575	0.424489
2.607	1.69663	0.211358	2.607	1.66504	0.296485	2.606	1.37555	0.238622	2.603	1.31025	0.215996	2.606	2.57753	0.424907
2.61	1.70146	0.211959	2.61	1.67946	0.299054	2.609	1.3667	0.237087	2.605	1.31823	0.217311	2.609	2.58007	0.425325
2.612	1.70629	0.21256	2.612	1.69388	0.301622	2.611	1.35786	0.235552	2.608	1.32621	0.218626	2.611	2.58261	0.425744
2.614	1.69857	0.211599	2.614	1.70508	0.303616	2.614	1.34812	0.233862	2.61	1.33419	0.219941	2.614	2.58612	0.426323
2.617	1.68774	0.210249	2.617	1.71548	0.305468	2.616	1.33729	0.231984	2.612	1.34217	0.221256	2.616	2.59082	0.427098
2.619	1.6769	0.2089	2.619	1.72588	0.30732	2.619	1.32646	0.230106	2.615	1.34127	0.221109	2.619	2.59553	0.427873
2.622	1.66607	0.20755	2.622	1.73628	0.309171	2.621	1.31563	0.228227	2.617	1.34028	0.220946	2.621	2.60023	0.428649
2.624	1.66397	0.207289	2.624	1.73483	0.308913	2.623	1.3078	0.226869	2.62	1.33929	0.220783	2.623	2.60343	0.429177
2.627	1.66459	0.207366	2.627	1.72969	0.307998	2.626	1.30428	0.226257	2.622	1.3383	0.220619	2.626	2.60448	0.42935
2.629	1.66521	0.207443	2.629	1.72456	0.307083	2.628	1.30075	0.225645	2.625	1.33585	0.220215	2.628	2.60554	0.429523
2.632	1.66583	0.20752	2.632	1.71942	0.306168	2.631	1.29722	0.225033	2.627	1.33331	0.219797	2.631	2.60659	0.429697
2.634	1.67774	0.209004	2.634	1.71159	0.304775	2.633	1.29835	0.225228	2.63	1.33078	0.219379	2.633	2.60858	0.430025
2.637	1.69396	0.211025	2.637	1.70274	0.303198	2.636	1.30738	0.226795	2.632	1.32824	0.218961	2.636	2.61217	0.430616
2.639	1.71018	0.213045	2.639	1.69389	0.301622	2.638	1.31641	0.228363	2.635	1.32291	0.218082	2.638	2.61576	0.431208
2.642	1.7264	0.215065	2.642	1.68504	0.300046	2.641	1.32544	0.22993	2.637	1.31728	0.217154	2.641	2.61934	0.4318
2.644	1.7469	0.21762	2.644	1.6775	0.298704	2.643	1.33781	0.232074	2.64	1.31165	0.216226	2.643	2.62359	0.432499
2.647	1.76937	0.220419	2.647	1.67057	0.297469	2.646	1.35692	0.235391	2.642	1.30602	0.215298	2.646	2.62915	0.433417
2.649	1.79185	0.223219	2.649	1.66363	0.296235	2.648	1.37605	0.238708	2.645	1.30376	0.214925	2.648	2.63472	0.434335
2.652	1.81431	0.226018	2.652	1.6567	0.295	2.651	1.39516	0.242024	2.647	1.30202	0.214639	2.651	2.64029	0.435253
2.654	1.82629	0.22751	2.654	1.6625	0.296033	2.653	1.41339	0.245186	2.65	1.30029	0.214354	2.653	2.64601	0.436195
2.657	1.83255	0.228289	2.657	1.67525	0.298304	2.656	1.42941	0.247965	2.652	1.29856	0.214068	2.656	2.65207	0.437194
2.659	1.8388	0.229068	2.659	1.688	0.300575	2.658	1.44544	0.250745	2.655	1.29886	0.214117	2.658	2.65813	0.438194
2.662	1.84505	0.229846	2.662	1.70075	0.302845	2.661	1.46147	0.253525	2.657	1.2996	0.21424	2.661	2.6642	0.439193
2.664	1.84411	0.22973	2.664	1.70982	0.304459	2.663	1.47686	0.256196	2.659	1.30034	0.214362	2.663	2.66921	0.44002
2.666	1.83854	0.229035	2.666	1.7165	0.305649	2.666	1.49035	0.258536	2.662	1.30109	0.214484	2.666	2.67107	0.440327
2.669	1.83297	0.228342	2.669	1.72319	0.306839	2.668	1.50384	0.260876	2.664	1.29846	0.214051	2.668	2.67293	0.440632
2.671	1.8274	0.227647	2.671	1.72987	0.30803	2.671	1.51733	0.263216	2.667	1.29487	0.21346	2.671	2.67478	0.440938
2.674	1.82486	0.227331	2.674	1.73702	0.309302	2.673	1.52679	0.264857	2.669	1.29129	0.212869	2.673	2.67528	0.441021
2.676	1.82461	0.2273	2.676	1.74451	0.310636	2.675	1.52097	0.263848	2.672	1.2877	0.212277	2.675	2.67064	0.440256
2.679	1.82436	0.227269	2.679	1.752	0.311969	2.678	1.51515	0.262839	2.674	1.28634	0.212054	2.678	2.666	0.439491
2.681	1.82412	0.227239	2.681	1.75949	0.313303	2.68	1.50934	0.26183	2.677	1.28578	0.211962	2.68	2.66136	0.438726
2.684	1.82147	0.226909	2.684	1.76198	0.313747	2.683	1.50053	0.260301	2.679	1.28523	0.21187	2.683	2.65668	0.437954
2.686	1.8167	0.226315	2.686	1.76006	0.313406	2.685	1.47689	0.256201	2.682	1.28467	0.211778	2.685	2.65179	0.437148
2.689	1.81194	0.225721	2.689	1.75814	0.313064	2.688	1.45325	0.2521	2.684	1.2806	0.211107	2.688	2.6469	0.436342
2.691	1.80717	0.225128	2.691	1.75622	0.312722	2.69	1.42962	0.248	2.687	1.27497	0.210179	2.69	2.64201	0.435537
2.694	1.80487	0.224841	2.694	1.75312	0.312169	2.693	1.40697	0.244073	2.689	1.26934	0.209251	2.693	2.63758	0.434805
2.696	1.80512	0.224872	2.696	1.74878	0.311397	2.695	1.39114	0.241325	2.692	1.26371	0.208323	2.695	2.63621	0.434581
2.699	1.80537	0.224903	2.699	1.74445	0.310626	2.698	1.37529	0.238577	2.694	1.2568	0.207183	2.698	2.63485	0.434356
2.701	1.80561	0.224934	2.701	1.74012	0.309854	2.7	1.35946	0.23583	2.697	1.24919	0.205929	2.7	2.63349	0.434132
2.704	1.803	0.224608	2.704	1.73775	0.309433	2.703	1.34546	0.233402	2.699	1.24158	0.204675	2.703	2.63146	0.433797
2.706	1.79693	0.223852	2.706	1.73775	0.309433	2.705	1.35079	0.234326	2.702	1.23398	0.203421	2.705	2.62243	0.432308
2.709	1.79086	0.223096	2.709	1.73775	0.309433	2.708	1.35611	0.235249	2.704	1.22931	0.202651	2.708	2.61339	0.430819
2.711	1.7848	0.222341	2.711	1.73775	0.309433	2.71	1.36143	0.236172	2.706	1.22652	0.202193	2.71	2.60436	0.429329
2.714	1.7784	0.221543	2.714	1.73603	0.309126	2.713	1.3679	0.237295	2.709	1.22374	0.201734	2.713	2.59546	0.427862
2.716	1.77153	0.220687	2.716	1.73188	0.308388	2.715	1.39773	0.242469	2.711	1.22096	0.201275	2.715	2.58927	0.426842
2.718	1.76466	0.219831	2.718	1.72773	0.307649	2.718	1.42755	0.247642	2.714	1.21951	0.201036	2.718	2.58308	0.425822
2.721	1.75778	0.218975	2.721	1.72359	0.306911	2.72	1.45738	0.252816	2.716	1.21907	0.200964	2.72	2.5769	0.424802
2.723	1.75266	0.218337	2.723	1.72223	0.30667	2.722	1.48709	0.257971	2.719	1.21864	0.200893	2.722	2.57075	0.423789
2.726	1.75043	0.21806	2.726	1.72552	0.307254	2.725	1.50139	0.260451	2.721	1.21821	0.200822	2.725	2.57038	0.423727
2.728	1.7482	0.217782	2.728	1.7288	0.307839	2.727	1.51568	0.26293	2.724	1.22073	0.201237	2.727	2.57001	0.423666
2.731	1.74598	0.217504	2.731	1.73208	0.308423	2.73	1.52997	0.26541	2.726	1.22592	0.202093	2.73	2.56963	0.423605
2.733	1.74078	0.216857	2.733	1.73442	0.308839	2.732	1.54427	0.26789	2.729	1.23111	0.20295	2.732	2.56926	0.423544
2.736	1.72976	0.215484	2.736	1.73491	0.308928	2.735	1.53805	0.266812	2.731	1.23631	0.203806	2.735	2.57086	0.423808
2.738	1.71874	0.214111	2.738	1.73541	0.309016	2.737	1.53112	0.265609	2.734	1.24183	0.204716	2.737	2.57253	0.424083
2.741	1.70772	0.212739	2.741	1.7359	0.309104	2.74	1.52419	0.264407	2.736	1.24771	0.205685	2.74	2.57421	0.424358
2.743	1.69781	0.211505	2.743	1.73358	0.308691	2.742	1.51726	0.263205	2.739	1.25358	0.206654	2.742	2.57588	0.424634
2.746	1.69051	0.210595	2.746	1.72467	0.307104	2.745	1.50163	0.260493	2.741	1.25946	0.207622	2.745	2.57732	0.424871
2.748	1.68321	0.209685	2.748	1.71575	0.305516	2.747	1.48529	0.257659	2.744	1.26256	0.208133	2.747	2.57874	0.425106
2.751	1.6759	0.208775	2.751	1.70684	0.303929	2.75	1.46896	0.254825	2.746	1.26213	0.208062	2.75	2.58016	0.425341
2.753	1.66592	0.207531	2.753	1.69864	0.302468	2.752	1.45262	0.251992	2.749	1.26169	0.207991	2.752	2.58159	0.425575
2.756	1.64834	0.205341	2.756	1.69245	0.301366	2.755	1.43985	0.249775	2.751	1.26126	0.207919	2.755	2.57435	0.424383
2.758	1.63076	0.203151	2.758	1.68626	0.300263	2.757	1.42754	0.24764	2.753	1.26095	0.207868	2.757	2.566	0.423006
2.761	1.61318	0.200961	2.761	1.68007	0.299161	2.76	1.41522	0.245503	2.756	1.26083	0.207848	2.76	2.55765	0.421629
2.763	1.59697	0.198942	2.763	1.67605	0.298446	2.762	1.40291	0.243368	2.758	1.2607	0.207827	2.762	2.54929	0.420252
2.766	1.58558	0.197523	2.766	1.67964	0.299085	2.765	1.3999	0.242846	2.761	1.26058	0.207807	2.765	2.54309	0.419228
2.768	1.57419	0.196104	2.768	1.68323	0.299724	2.767	1.3986	0.242621	2.763	1.26215	0.208065	2.767	2.53727	0.41827
2.77	1.5628	0.194685	2.77	1.68682	0.300364	2.77	1.3973	0.242395	2.766	1.26679	0.20883	2.77	2.53145	0.417311
2.773	1.55333	0.193506	2.773	1.69165	0.301223	2.772	1.396	0.24217	2.768	1.27142	0.209595	2.772	2.52564	0.416352
2.775	1.5524	0.19339	2.775	1.70198	0.303064	2.774	1.37982	0.239362	2.771	1.27606	0.210359	2.774	2.52594	0.416403
2.778	1.55147	0.193274	2.778	1.71232	0.304905	2.777	1.36002	0.235927	2.773	1.28062	0.211111	2.777	2.52774	0.416698
2.78	1.55054	0.193158	2.78	1.72266	0.306746	2.779	1.34022	0.232493	2.776	1.28502	0.211835	2.779	2.52953	0.416994
2.783	1.54946	0.193024	2.783	1.73231	0.308464	2.782	1.32042	0.229058	2.778	1.28941	0.212559	2.782	2.53133	0.41729
2.785	1.54748	0.192777	2.785	1.73788	0.309455	2.784	1.29367	0.224417	2.781	1.2938	0.213283	2.784	2.53605	0.418069
2.788	1.5455	0.19253	2.788	1.74345	0.310448	2.787	1.26477	0.219404	2.783	1.29891	0.214125	2.787	2.54168	0.418997
2.79	1.54352	0.192283	2.79	1.74902	0.31144	2.789	1.23588	0.214392	2.786	1.30596	0.215288	2.789	2.54731	0.419925
2.793	1.54226	0.192127	2.793	1.75196	0.311963	2.792	1.20698	0.20938	2.788	1.31301	0.21645	2.792	2.55294	0.420854
2.795	1.54709	0.192728	2.795	1.7327	0.308534	2.794	1.18538	0.205633	2.791	1.32006	0.217612	2.794	2.55755	0.421612
2.798	1.55192	0.19333	2.798	1.71345	0.305106	2.797	1.16658	0.20237	2.793	1.3252	0.21846	2.797	2.56175	0.422306
2.8	1.55675	0.193931	2.8	1.6942	0.301678	2.799	1.14777	0.199107	2.796	1.32391	0.218246	2.799	2.56596	0.422999
2.803	1.56109	0.194472	2.803	1.67477	0.298217	2.802	1.12896	0.195844	2.798	1.32261	0.218032	2.802	2.57017	0.423693
2.805	1.55874	0.194179	2.805	1.65273	0.294293	2.804	1.11941	0.194187	2.8	1.32131	0.217818	2.804	2.57564	0.424596
2.808	1.55639	0.193886	2.808	1.63069	0.290369	2.807	1.11415	0.193275	2.803	1.32057	0.217697	2.807	2.58171	0.425595
2.81	1.55403	0.193593	2.81	1.60865	0.286445	2.809	1.10889	0.192363	2.805	1.3223	0.217982	2.809	2.58777	0.426595
2.813	1.55153	0.193281	2.813	1.58665	0.282526	2.812	1.10363	0.19145	2.808	1.32404	0.218268	2.812	2.59383	0.427594
2.815	1.54379	0.192317	2.815	1.5656	0.278778	2.814	1.10593	0.191849	2.81	1.32577	0.218553	2.814	2.59922	0.428482
2.817	1.53605	0.191353	2.817	1.54455	0.27503	2.817	1.11242	0.192976	2.813	1.32744	0.218828	2.817	2.60423	0.429309
2.82	1.52831	0.190389	2.82	1.5235	0.271282	2.819	1.11892	0.194103	2.815	1.32873	0.219042	2.819	2.60925	0.430135
2.822	1.52058	0.189425	2.822	1.50246	0.267535	2.821	1.12542	0.19523	2.818	1.33003	0.219256	2.821	2.61426	0.430961
2.825	1.50487	0.187469	2.825	1.4987	0.266865	2.824	1.12192	0.194624	2.82	1.33133	0.219471	2.824	2.61864	0.431683
2.827	1.48908	0.185502	2.827	1.4951	0.266226	2.826	1.11184	0.192874	2.823	1.33273	0.2197	2.826	2.6226	0.432336
2.83	1.4733	0.183536	2.83	1.49151	0.265587	2.829	1.10175	0.191125	2.825	1.33495	0.220067	2.829	2.62656	0.432989
2.832	1.45752	0.18157	2.832	1.48792	0.264947	2.831	1.09167	0.189375	2.828	1.33718	0.220434	2.831	2.63052	0.433641
2.835	1.44591	0.180124	2.835	1.48304	0.264077	2.834	1.0813	0.187578	2.83	1.3394	0.220801	2.834	2.63535	0.434437
2.837	1.43452	0.178705	2.837	1.47809	0.263195	2.836	1.07072	0.185742	2.833	1.34195	0.221221	2.836	2.64085	0.435345
2.84	1.42313	0.177286	2.84	1.47313	0.262314	2.839	1.06014	0.183907	2.835	1.34956	0.222475	2.839	2.64636	0.436253
2.842	1.41174	0.175867	2.842	1.46818	0.261432	2.841	1.04956	0.182071	2.838	1.35716	0.223729	2.841	2.65186	0.437161
2.845	1.41516	0.176293	2.845	1.466	0.261043	2.844	1.04066	0.180527	2.84	1.36477	0.224983	2.844	2.65818	0.438202
2.847	1.41999	0.176894	2.847	1.46408	0.260701	2.846	1.0333	0.179249	2.843	1.37232	0.226227	2.846	2.66523	0.439364
2.85	1.42481	0.177496	2.85	1.46216	0.26036	2.849	1.02593	0.177972	2.845	1.3764	0.2269	2.849	2.67229	0.440527
2.852	1.42964	0.178097	2.852	1.46024	0.260018	2.851	1.01857	0.176695	2.847	1.38048	0.227573	2.851	2.67934	0.44169
2.855	1.43609	0.178901	2.855	1.45951	0.259888	2.854	1.01064	0.175319	2.85	1.38456	0.228246	2.854	2.68616	0.442814
2.857	1.44278	0.179734	2.857	1.45896	0.259789	2.856	1.0021	0.173838	2.852	1.38865	0.228919	2.856	2.69272	0.443895
2.86	1.44947	0.180567	2.86	1.4584	0.25969	2.859	0.993562	0.172357	2.855	1.39333	0.229691	2.859	2.69928	0.444976
2.862	1.45615	0.1814	2.862	1.45784	0.259591	2.861	0.985024	0.170876	2.857	1.39803	0.230466	2.861	2.70583	0.446057
2.865	1.45984	0.181859	2.865	1.45609	0.25928	2.864	0.975068	0.169148	2.86	1.40273	0.231241	2.864	2.70647	0.446163
2.867	1.46293	0.182244	2.867	1.45411	0.258927	2.866	0.963311	0.167109	2.862	1.40743	0.232016	2.866	2.6996	0.445031
2.869	1.46603	0.18263	2.869	1.45213	0.258574	2.869	0.951556	0.16507	2.865	1.40469	0.231564	2.869	2.69274	0.443898
2.872	1.46912	0.183015	2.872	1.45015	0.258222	2.871	0.939798	0.16303	2.867	1.40142	0.231024	2.871	2.68587	0.442766
2.874	1.46176	0.182098	2.874	1.44279	0.256911	2.873	0.931388	0.161571	2.87	1.39814	0.230483	2.873	2.67514	0.440997
2.877	1.45173	0.180848	2.877	1.43406	0.255357	2.876	0.927984	0.160981	2.872	1.39486	0.229943	2.876	2.65861	0.438273
2.879	1.4417	0.179599	2.879	1.42534	0.253803	2.878	0.924581	0.16039	2.875	1.39307	0.229648	2.878	2.64209	0.43555
2.882	1.43167	0.17835	2.882	1.41661	0.252249	2.881	0.921177	0.1598	2.877	1.39146	0.229383	2.881	2.62557	0.432826
2.884	1.41019	0.175673	2.884	1.41844	0.252575	2.883	0.920515	0.159685	2.88	1.38985	0.229118	2.883	2.60905	0.430103
2.887	1.38505	0.172542	2.887	1.42364	0.253501	2.886	0.924722	0.160415	2.882	1.38824	0.228853	2.886	2.59253	0.42738
2.889	1.35993	0.169412	2.889	1.42884	0.254427	2.888	0.92893	0.161145	2.885	1.39288	0.229616	2.888	2.57601	0.424656
2.892	1.33479	0.166281	2.892	1.43404	0.255353	2.891	0.933137	0.161875	2.887	1.39863	0.230564	2.891	2.55949	0.421933
2.894	1.30845	0.163	2.894	1.44535	0.257366	2.893	0.939422	0.162965	2.89	1.40438	0.231512	2.893	2.54613	0.419731
2.897	1.28165	0.159661	2.897	1.45903	0.259802	2.896	0.950125	0.164822	2.892	1.41013	0.232461	2.896	2.53951	0.41864
2.899	1.25485	0.156322	2.899	1.47271	0.262238	2.898	0.960831	0.166679	2.894	1.41593	0.233417	2.898	2.53289	0.417548
2.902	1.22804	0.152983	2.902	1.48639	0.264674	2.901	0.971535	0.168536	2.897	1.42175	0.234375	2.901	2.52627	0.416457
2.904	1.21402	0.151236	2.904	1.49982	0.267065	2.903	0.978005	0.169658	2.899	1.42756	0.235334	2.903	2.52376	0.416043
2.907	1.20597	0.150233	2.907	1.51313	0.269435	2.906	0.973551	0.168885	2.902	1.43337	0.236292	2.906	2.53187	0.417379
2.909	1.19792	0.149231	2.909	1.52643	0.271805	2.908	0.969097	0.168113	2.904	1.43744	0.236962	2.908	2.53997	0.418715
2.912	1.18988	0.148228	2.912	1.53974	0.274175	2.911	0.964641	0.16734	2.907	1.44097	0.237544	2.911	2.54808	0.420052
2.914	1.19679	0.149089	2.914	1.53388	0.27313	2.913	0.959256	0.166406	2.909	1.44449	0.238125	2.913	2.55644	0.421429
2.917	1.21202	0.150986	2.917	1.51735	0.270187	2.916	0.950902	0.164956	2.912	1.44802	0.238706	2.916	2.5656	0.422939
2.919	1.22724	0.152883	2.919	1.50082	0.267244	2.918	0.942549	0.163507	2.914	1.45203	0.239368	2.918	2.57475	0.424449
2.921	1.24247	0.15478	2.921	1.48429	0.264301	2.92	0.934195	0.162058	2.917	1.45624	0.240061	2.92	2.58391	0.425958
2.924	1.25912	0.156854	2.924	1.46201	0.260333	2.923	0.924701	0.160411	2.919	1.46044	0.240754	2.923	2.59297	0.427452
2.926	1.2767	0.159044	2.926	1.43595	0.255693	2.925	0.910592	0.157964	2.922	1.46465	0.241448	2.925	2.60163	0.42888
2.929	1.29428	0.161234	2.929	1.40989	0.251052	2.928	0.896486	0.155517	2.924	1.46759	0.241933	2.928	2.61029	0.430308
2.931	1.31186	0.163424	2.931	1.38383	0.246411	2.93	0.88238	0.15307	2.927	1.46995	0.242321	2.93	2.61896	0.431735
2.934	1.32079	0.164538	2.934	1.37012	0.243971	2.933	0.867088	0.150417	2.929	1.47229	0.242708	2.933	2.62712	0.433081
2.936	1.32309	0.164823	2.936	1.36591	0.243221	2.935	0.845495	0.146671	2.932	1.47465	0.243096	2.935	2.63263	0.433989
2.939	1.32538	0.165108	2.939	1.3617	0.242472	2.938	0.823898	0.142924	2.934	1.47975	0.243937	2.938	2.63813	0.434897
2.941	1.32767	0.165394	2.941	1.35749	0.241722	2.94	0.802305	0.139179	2.937	1.48643	0.245038	2.94	2.64364	0.435805
2.944	1.32539	0.16511	2.944	1.35547	0.241361	2.943	0.782463	0.135737	2.939	1.49311	0.246139	2.943	2.64695	0.43635
2.946	1.31902	0.164316	2.946	1.3554	0.24135	2.945	0.775782	0.134578	2.941	1.49979	0.247241	2.945	2.63377	0.434178
2.949	1.31264	0.163522	2.949	1.35534	0.24134	2.948	0.769099	0.133418	2.944	1.50658	0.24836	2.948	2.62059	0.432005
2.951	1.30626	0.162727	2.951	1.35528	0.241329	2.95	0.762417	0.132259	2.946	1.51344	0.249492	2.95	2.60741	0.429833
2.954	1.30388	0.16243	2.954	1.35326	0.240968	2.953	0.755926	0.131133	2.949	1.52031	0.250623	2.953	2.59473	0.427742
2.956	1.30567	0.162653	2.956	1.34917	0.24024	2.955	0.751718	0.130403	2.951	1.52717	0.251755	2.955	2.58799	0.42663
2.959	1.30747	0.162877	2.959	1.34509	0.239513	2.958	0.74751	0.129673	2.954	1.53496	0.253039	2.958	2.58124	0.425518
2.961	1.30926	0.163101	2.961	1.341	0.238785	2.96	0.743302	0.128943	2.956	1.54349	0.254445	2.96	2.5745	0.424406
2.964	1.31429	0.163727	2.964	1.32684	0.236263	2.963	0.739858	0.128346	2.959	1.55203	0.255852	2.963	2.56796	0.423329
2.966	1.32326	0.164845	2.966	1.30035	0.231547	2.965	0.75638	0.131212	2.961	1.56056	0.257259	2.965	2.56691	0.423156
2.969	1.33224	0.165963	2.969	1.27385	0.226829	2.968	0.772899	0.134077	2.964	1.57099	0.258978	2.968	2.56586	0.422982
2.971	1.34121	0.167081	2.971	1.24736	0.222111	2.97	0.789421	0.136944	2.966	1.58323	0.260997	2.97	2.56481	0.422809
2.973	1.34932	0.168092	2.973	1.22577	0.218267	2.972	0.80594	0.139809	2.969	1.59548	0.263015	2.972	2.56375	0.422636
2.976	1.35619	0.168947	2.976	1.21123	0.215677	2.975	0.821473	0.142504	2.971	1.60773	0.265034	2.975	2.55703	0.421527
2.978	1.36307	0.169803	2.978	1.19668	0.213087	2.977	0.837005	0.145198	2.974	1.62023	0.267096	2.977	2.55029	0.420415
2.981	1.36994	0.17066	2.981	1.18213	0.210496	2.98	0.852535	0.147892	2.976	1.63303	0.269206	2.98	2.54354	0.419304
2.983	1.37243	0.17097	2.983	1.17291	0.208854	2.982	0.868068	0.150587	2.979	1.64583	0.271316	2.982	2.5368	0.418192
2.986	1.36754	0.170361	2.986	1.17266	0.20881	2.985	0.866325	0.150284	2.981	1.65864	0.273427	2.985	2.53206	0.417411
2.988	1.36265	0.169752	2.988	1.17241	0.208766	2.987	0.863788	0.149844	2.984	1.66923	0.275173	2.987	2.52742	0.416646
2.991	1.35776	0.169142	2.991	1.17216	0.208722	2.99	0.861251	0.149404	2.986	1.67684	0.276427	2.99	2.52278	0.415882
2.993	1.35248	0.168484	2.993	1.17411	0.209067	2.992	0.858714	0.148964	2.988	1.68445	0.277681	2.992	2.51814	0.415116
2.996	1.34641	0.167729	2.996	1.18042	0.210192	2.995	0.853402	0.148043	2.991	1.69205	0.278935	2.995	2.50195	0.412446
2.998	1.34034	0.166973	2.998	1.18674	0.211316	2.997	0.847833	0.147077	2.993	1.69748	0.279831	2.997	2.48468	0.409601
3.001	1.33428	0.166217	3.001	1.19305	0.212441	3	0.842264	0.14611	2.996	1.6994	0.280147	3	2.46742	0.406754
3.003	1.32733	0.165352	3.003	1.1992	0.213535	3.002	0.836695	0.145144	2.998	1.70132	0.280463	3.002	2.45016	0.403909
3.006	1.3183	0.164226	3.006	1.20495	0.214561	3.005	0.821649	0.142534	3.001	1.70324	0.280779	3.005	2.45249	0.404295
3.008	1.30926	0.1631	3.008	1.21071	0.215586	3.007	0.805254	0.13969	3.003	1.70414	0.280928	3.007	2.45763	0.405141
3.011	1.30022	0.161974	3.011	1.21647	0.216611	3.01	0.788856	0.136846	3.006	1.70309	0.280755	3.01	2.46277	0.405988
3.013	1.29252	0.161015	3.013	1.22273	0.217726	3.012	0.77246	0.134001	3.008	1.70204	0.280582	3.012	2.4679	0.406834
3.016	1.28868	0.160537	3.016	1.23047	0.219104	3.015	0.766909	0.133038	3.011	1.70099	0.280408	3.015	2.46978	0.407144
3.018	1.28484	0.160058	3.018	1.23821	0.220482	3.017	0.763506	0.132448	3.013	1.69693	0.27974	3.017	2.47102	0.407348
3.021	1.281	0.15958	3.021	1.24595	0.22186	3.019	0.760103	0.131858	3.016	1.6858	0.277904	3.019	2.47226	0.407552
3.023	1.2772	0.159107	3.023	1.25374	0.223247	3.022	0.7567	0.131267	3.018	1.67467	0.276069	3.022	2.4735	0.407756
3.025	1.27355	0.158652	3.025	1.26172	0.224669	3.024	0.765928	0.132868	3.021	1.66353	0.274234	3.024	2.4706	0.40728
3.028	1.2699	0.158197	3.028	1.26971	0.226091	3.027	0.778428	0.135037	3.023	1.65536	0.272887	3.027	2.46664	0.406627
3.03	1.26625	0.157742	3.03	1.2777	0.227513	3.029	0.790925	0.137205	3.026	1.65579	0.272958	3.029	2.46269	0.405974
3.033	1.26438	0.15751	3.033	1.28626	0.229038	3.032	0.803425	0.139373	3.028	1.65623	0.27303	3.032	2.45872	0.405321
3.035	1.27069	0.158296	3.035	1.29746	0.231033	3.034	0.813964	0.141201	3.031	1.65666	0.273101	3.034	2.45117	0.404077
3.038	1.27701	0.159083	3.038	1.30867	0.233028	3.037	0.823865	0.142919	3.033	1.65865	0.273429	3.037	2.44245	0.402638
3.04	1.28332	0.15987	3.04	1.31987	0.235023	3.039	0.833764	0.144636	3.035	1.66638	0.274704	3.039	2.43372	0.4012
3.043	1.29119	0.160849	3.043	1.33116	0.237034	3.042	0.843664	0.146353	3.038	1.67411	0.275978	3.042	2.425	0.399762
3.045	1.30852	0.163008	3.045	1.34299	0.239139	3.044	0.848664	0.147221	3.04	1.68184	0.277252	3.044	2.42316	0.399459
3.048	1.32585	0.165168	3.048	1.35481	0.241244	3.047	0.851695	0.147747	3.043	1.69037	0.278657	3.047	2.42409	0.399612
3.05	1.34319	0.167327	3.05	1.36663	0.24335	3.049	0.854727	0.148273	3.045	1.70274	0.280697	3.049	2.42502	0.399765
3.053	1.36073	0.169513	3.053	1.37867	0.245493	3.052	0.857759	0.148798	3.048	1.71511	0.282736	3.052	2.42595	0.399918
3.055	1.38017	0.171934	3.055	1.3926	0.247973	3.054	0.855751	0.14845	3.05	1.72747	0.284775	3.054	2.42937	0.400483
3.058	1.3996	0.174355	3.058	1.40652	0.250453	3.057	0.851297	0.147677	3.053	1.73907	0.286686	3.057	2.43401	0.401248
3.06	1.41904	0.176777	3.06	1.42045	0.252933	3.059	0.846842	0.146905	3.055	1.74544	0.287736	3.059	2.43865	0.402013
3.063	1.43773	0.179105	3.063	1.43408	0.25536	3.062	0.842386	0.146132	3.058	1.75181	0.288786	3.062	2.4433	0.402778
3.065	1.44534	0.180053	3.065	1.44324	0.256991	3.064	0.838049	0.145379	3.06	1.75818	0.289836	3.064	2.44809	0.403569
3.068	1.45296	0.181002	3.068	1.4524	0.258622	3.067	0.83378	0.144639	3.063	1.76317	0.290659	3.067	2.45298	0.404374
3.07	1.46057	0.18195	3.07	1.46156	0.260253	3.069	0.829511	0.143898	3.065	1.75352	0.289068	3.069	2.45787	0.40518
3.073	1.46777	0.182847	3.073	1.47049	0.261844	3.071	0.825242	0.143158	3.068	1.74387	0.287477	3.071	2.46276	0.405986
3.075	1.45861	0.181706	3.075	1.47025	0.2618	3.074	0.825882	0.143269	3.07	1.73422	0.285887	3.074	2.469	0.407016
3.077	1.44945	0.180565	3.077	1.47	0.261756	3.076	0.829904	0.143966	3.073	1.72479	0.284332	3.076	2.47618	0.408199
3.08	1.44029	0.179423	3.08	1.46975	0.261711	3.079	0.833926	0.144664	3.075	1.72003	0.283547	3.079	2.48336	0.409382
3.082	1.43113	0.178282	3.082	1.4695	0.261667	3.081	0.837947	0.145362	3.078	1.71527	0.282762	3.081	2.49053	0.410565
3.085	1.41483	0.176251	3.085	1.46132	0.26021	3.084	0.837734	0.145325	3.08	1.7105	0.281977	3.084	2.49238	0.41087
3.087	1.39842	0.174207	3.087	1.45303	0.258733	3.086	0.834084	0.144691	3.082	1.70575	0.281193	3.086	2.48991	0.410462
3.09	1.38202	0.172164	3.09	1.44473	0.257256	3.089	0.830434	0.144058	3.085	1.70309	0.280754	3.089	2.48743	0.410054
3.092	1.36561	0.17012	3.092	1.43643	0.255779	3.091	0.826784	0.143425	3.087	1.70043	0.280316	3.091	2.48496	0.409646
3.095	1.35842	0.169224	3.095	1.43078	0.254772	3.094	0.829999	0.143983	3.09	1.69777	0.279877	3.094	2.48277	0.409285
3.097	1.35173	0.168392	3.097	1.42527	0.253791	3.096	0.839778	0.145679	3.092	1.69511	0.279439	3.096	2.48085	0.408969
3.1	1.34505	0.167558	3.1	1.41976	0.25281	3.099	0.849553	0.147375	3.095	1.69684	0.279725	3.099	2.47893	0.408653
3.102	1.33836	0.166726	3.102	1.41425	0.251829	3.101	0.859328	0.149071	3.097	1.69876	0.280041	3.101	2.47702	0.408337
3.105	1.34191	0.167168	3.105	1.41769	0.252441	3.104	0.870968	0.15109	3.1	1.70067	0.280357	3.104	2.47195	0.407502
3.107	1.34649	0.167739	3.107	1.42202	0.253212	3.106	0.884708	0.153473	3.102	1.70259	0.280673	3.106	2.46335	0.406083
3.11	1.35107	0.16831	3.11	1.42635	0.253984	3.109	0.898443	0.155856	3.105	1.70445	0.280979	3.109	2.45475	0.404666
3.112	1.35566	0.16888	3.112	1.43069	0.254756	3.111	0.912177	0.158239	3.107	1.70631	0.281285	3.111	2.44615	0.403248
3.115	1.35964	0.169377	3.115	1.43389	0.255326	3.114	0.924927	0.16045	3.11	1.70816	0.281591	3.114	2.43816	0.401932
3.117	1.36354	0.169863	3.117	1.43692	0.255866	3.116	0.936374	0.162436	3.112	1.71002	0.281897	3.116	2.43098	0.400748
3.12	1.36744	0.170349	3.12	1.43996	0.256406	3.118	0.947825	0.164423	3.115	1.70516	0.281096	3.118	2.4238	0.399565
3.122	1.37134	0.170835	3.122	1.44299	0.256946	3.121	0.959272	0.166408	3.117	1.69935	0.280138	3.121	2.41663	0.398381
3.125	1.36881	0.170519	3.125	1.44808	0.257853	3.123	0.972119	0.168637	3.12	1.69353	0.27918	3.123	2.41165	0.397561
3.127	1.36497	0.170041	3.127	1.45359	0.258834	3.126	0.987153	0.171245	3.122	1.68772	0.278221	3.126	2.4101	0.397306
3.129	1.36113	0.169563	3.129	1.4591	0.259815	3.128	1.00219	0.173854	3.125	1.68644	0.27801	3.128	2.40855	0.39705
3.132	1.35729	0.169085	3.132	1.46461	0.260796	3.131	1.01723	0.176462	3.127	1.68607	0.277949	3.131	2.40701	0.396796
3.134	1.351	0.168301	3.134	1.46771	0.261349	3.133	1.02893	0.178492	3.129	1.6857	0.277888	3.133	2.4044	0.396366
3.137	1.34407	0.167437	3.137	1.47019	0.261789	3.136	1.03443	0.179447	3.132	1.68533	0.277827	3.136	2.39982	0.395611
3.139	1.33714	0.166573	3.139	1.47267	0.262231	3.138	1.03994	0.180402	3.134	1.68647	0.278016	3.138	2.39524	0.394856
3.142	1.3302	0.16571	3.142	1.47514	0.262671	3.141	1.04545	0.181358	3.137	1.68802	0.27827	3.141	2.39066	0.394101
3.144	1.32243	0.164741	3.144	1.47827	0.263229	3.143	1.0572	0.183395	3.139	1.68956	0.278525	3.143	2.38658	0.393429
3.147	1.31438	0.163739	3.147	1.48161	0.263824	3.146	1.08287	0.187849	3.142	1.69111	0.27878	3.146	2.38361	0.392939
3.149	1.30634	0.162736	3.149	1.48496	0.264419	3.148	1.10855	0.192303	3.144	1.70224	0.280614	3.148	2.38064	0.39245
3.152	1.29829	0.161734	3.152	1.4883	0.265014	3.151	1.13423	0.196759	3.147	1.71659	0.28298	3.151	2.37767	0.39196
3.154	1.29981	0.161923	3.154	1.49124	0.265538	3.153	1.15731	0.200763	3.149	1.73094	0.285345	3.153	2.37495	0.391511
3.157	1.30513	0.162586	3.157	1.49403	0.266035	3.156	1.17334	0.203543	3.152	1.74528	0.287711	3.156	2.37291	0.391175
3.159	1.31046	0.16325	3.159	1.49682	0.266531	3.158	1.18936	0.206323	3.154	1.75714	0.289666	3.158	2.37087	0.390838
3.162	1.31578	0.163913	3.162	1.4996	0.267027	3.161	1.20539	0.209103	3.157	1.76797	0.29145	3.161	2.36883	0.390501
3.164	1.32882	0.165537	3.164	1.49379	0.265993	3.163	1.21625	0.210987	3.159	1.77879	0.293234	3.163	2.36651	0.39012
3.167	1.34553	0.167619	3.167	1.48389	0.264229	3.166	1.20969	0.209849	3.162	1.78961	0.295018	3.166	2.3633	0.38959
3.169	1.36224	0.169701	3.169	1.47399	0.262465	3.168	1.20313	0.208712	3.164	1.79387	0.295719	3.168	2.36008	0.38906
3.172	1.37895	0.171783	3.172	1.46408	0.260702	3.17	1.19657	0.207574	3.167	1.79479	0.295872	3.17	2.35686	0.388529
3.174	1.38619	0.172684	3.174	1.45639	0.259332	3.173	1.18754	0.206007	3.169	1.79572	0.296025	3.173	2.35379	0.388024
3.177	1.38804	0.172915	3.177	1.44995	0.258186	3.175	1.16787	0.202594	3.172	1.79665	0.296178	3.175	2.35138	0.387626
3.179	1.3899	0.173146	3.179	1.44351	0.257039	3.178	1.14819	0.199181	3.174	1.79377	0.295704	3.178	2.34897	0.387228
3.181	1.39176	0.173378	3.181	1.43708	0.255893	3.18	1.12852	0.195768	3.176	1.78858	0.294847	3.18	2.34656	0.386831
3.184	1.39042	0.173211	3.184	1.44348	0.257034	3.183	1.11176	0.192861	3.179	1.78338	0.293991	3.183	2.3446	0.386508
3.186	1.38695	0.172779	3.186	1.45847	0.259702	3.185	1.11182	0.192871	3.181	1.77819	0.293135	3.185	2.34528	0.38662
3.189	1.38349	0.172348	3.189	1.47344	0.262369	3.188	1.11188	0.192882	3.184	1.77689	0.292922	3.188	2.34596	0.386733
3.191	1.38002	0.171916	3.191	1.48842	0.265036	3.19	1.11194	0.192893	3.186	1.77844	0.293177	3.19	2.34664	0.386845
3.194	1.36846	0.170475	3.194	1.49837	0.266808	3.193	1.11231	0.192956	3.189	1.77999	0.293432	3.193	2.34726	0.386946
3.196	1.35057	0.168247	3.196	1.50437	0.267877	3.195	1.11522	0.193461	3.191	1.78153	0.293686	3.195	2.34732	0.386956
3.199	1.33268	0.166019	3.199	1.51038	0.268946	3.198	1.11813	0.193966	3.194	1.78159	0.293695	3.198	2.34738	0.386966
3.201	1.31479	0.163789	3.201	1.51638	0.270015	3.2	1.12104	0.19447	3.196	1.78035	0.293491	3.2	2.34744	0.386976
3.204	1.3079	0.162931	3.204	1.52446	0.271453	3.203	1.12487	0.195134	3.199	1.77911	0.293287	3.203	2.34777	0.38703
3.206	1.31106	0.163325	3.206	1.53443	0.273228	3.205	1.14151	0.198021	3.201	1.77788	0.293083	3.205	2.35173	0.387683
3.209	1.31421	0.163718	3.209	1.54439	0.275002	3.208	1.15816	0.20091	3.204	1.78006	0.293444	3.208	2.35569	0.388336
3.211	1.31737	0.164111	3.211	1.55436	0.276777	3.21	1.1748	0.203797	3.206	1.78575	0.294382	3.21	2.35965	0.388988
3.214	1.32712	0.165326	3.214	1.55492	0.276876	3.213	1.19131	0.206661	3.209	1.79144	0.29532	3.213	2.36358	0.389637
3.216	1.34389	0.167415	3.216	1.54544	0.27519	3.215	1.203	0.208689	3.211	1.79713	0.296258	3.215	2.36668	0.390147
3.219	1.36067	0.169505	3.219	1.53598	0.273504	3.217	1.2147	0.210719	3.214	1.80176	0.297021	3.217	2.36977	0.390657
3.221	1.37745	0.171595	3.221	1.5265	0.271817	3.22	1.22639	0.212747	3.216	1.8051	0.297571	3.22	2.37286	0.391167
3.224	1.39328	0.173568	3.224	1.51521	0.269807	3.222	1.23809	0.214775	3.219	1.80844	0.298122	3.222	2.37596	0.391677
3.226	1.40796	0.175396	3.226	1.50165	0.267392	3.225	1.23453	0.214158	3.221	1.81178	0.298672	3.225	2.3821	0.39269
3.229	1.42262	0.177223	3.229	1.4881	0.264979	3.227	1.23075	0.213503	3.223	1.81476	0.299164	3.227	2.38829	0.39371
3.231	1.43729	0.17905	3.231	1.47455	0.262565	3.23	1.22698	0.212848	3.226	1.81724	0.299572	3.23	2.39448	0.39473
3.233	1.44809	0.180395	3.233	1.46728	0.261272	3.232	1.22321	0.212194	3.228	1.81971	0.29998	3.232	2.40066	0.39575
3.236	1.45323	0.181035	3.236	1.4692	0.261613	3.235	1.2185	0.211377	3.231	1.82219	0.300388	3.235	2.40568	0.396577
3.238	1.45836	0.181675	3.238	1.47112	0.261955	3.237	1.21373	0.21055	3.233	1.82457	0.300781	3.237	2.41063	0.397393
3.241	1.4635	0.182315	3.241	1.47304	0.262297	3.24	1.20896	0.209723	3.236	1.82679	0.301148	3.24	2.41558	0.39821
3.243	1.4623	0.182166	3.243	1.47243	0.262188	3.242	1.2042	0.208897	3.238	1.82902	0.301515	3.242	2.42053	0.399026
3.246	1.45023	0.180662	3.246	1.46747	0.261306	3.245	1.18274	0.205174	3.241	1.83125	0.301882	3.245	2.41949	0.398853
3.248	1.43816	0.179159	3.248	1.46252	0.260424	3.247	1.15954	0.201149	3.243	1.83028	0.301721	3.247	2.41782	0.398578
3.251	1.42609	0.177655	3.251	1.45757	0.259543	3.25	1.13634	0.197125	3.246	1.82267	0.300467	3.25	2.41615	0.398303
3.253	1.41706	0.17653	3.253	1.45254	0.258646	3.252	1.11313	0.193098	3.248	1.81506	0.299213	3.252	2.41447	0.398027
3.256	1.41421	0.176175	3.256	1.44734	0.25772	3.255	1.11476	0.193382	3.251	1.80745	0.297959	3.255	2.41586	0.398255
3.258	1.41137	0.175821	3.258	1.44214	0.256795	3.257	1.12027	0.194337	3.253	1.79956	0.296659	3.257	2.41771	0.398561
3.261	1.40852	0.175466	3.261	1.43694	0.255868	3.26	1.12578	0.195292	3.256	1.79097	0.295242	3.26	2.41957	0.398866
3.263	1.40888	0.17551	3.263	1.43487	0.2555	3.262	1.13128	0.196248	3.258	1.78237	0.293825	3.262	2.42143	0.399173
3.266	1.41705	0.176528	3.266	1.44044	0.256492	3.265	1.15511	0.20038	3.261	1.77378	0.292407	3.265	2.42017	0.398965
3.268	1.42522	0.177546	3.268	1.44601	0.257485	3.267	1.18282	0.205189	3.263	1.76713	0.291312	3.267	2.41825	0.398649
3.271	1.43339	0.178564	3.271	1.45158	0.258476	3.269	1.21054	0.209997	3.266	1.76664	0.29123	3.269	2.41633	0.398333
3.273	1.44222	0.179664	3.273	1.45399	0.258904	3.272	1.23826	0.214805	3.268	1.76614	0.291149	3.272	2.41441	0.398017
3.276	1.45299	0.181005	3.276	1.44699	0.257659	3.274	1.26934	0.220196	3.27	1.76565	0.291067	3.274	2.41497	0.398109
3.278	1.46376	0.182347	3.278	1.44	0.256413	3.277	1.30133	0.225745	3.273	1.76617	0.291154	3.277	2.41621	0.398313
3.281	1.47453	0.183689	3.281	1.433	0.255167	3.279	1.33331	0.231295	3.275	1.77081	0.291919	3.279	2.41744	0.398517
3.283	1.48663	0.185196	3.283	1.42525	0.253788	3.282	1.3653	0.236844	3.278	1.77545	0.292683	3.282	2.41868	0.398721
3.285	1.50358	0.187308	3.285	1.41473	0.251914	3.284	1.377	0.238873	3.28	1.78009	0.293448	3.284	2.41826	0.398651
3.288	1.52055	0.189422	3.288	1.4042	0.25004	3.287	1.3817	0.239689	3.283	1.78526	0.2943	3.287	2.41727	0.398488
3.29	1.53751	0.191534	3.29	1.39368	0.248166	3.289	1.3864	0.240504	3.285	1.7933	0.295626	3.289	2.41628	0.398325
3.293	1.55129	0.193252	3.293	1.38258	0.24619	3.292	1.39111	0.24132	3.288	1.80134	0.296951	3.292	2.41529	0.398162
3.295	1.55012	0.193105	3.295	1.36878	0.243732	3.294	1.38262	0.239848	3.29	1.80938	0.298276	3.294	2.41139	0.397518
3.298	1.54894	0.192959	3.298	1.35498	0.241274	3.297	1.36857	0.237411	3.293	1.81763	0.299637	3.297	2.40625	0.396671
3.3	1.54777	0.192812	3.3	1.34117	0.238816	3.299	1.35453	0.234975	3.295	1.82752	0.301268	3.299	2.40112	0.395825
3.303	1.54565	0.192549	3.303	1.32789	0.236451	3.302	1.34048	0.232539	3.298	1.83742	0.302899	3.302	2.39598	0.394978
3.305	1.53761	0.191547	3.305	1.31793	0.234677	3.304	1.33013	0.230743	3.3	1.84731	0.30453	3.304	2.39257	0.394416
3.308	1.52956	0.190544	3.308	1.30796	0.232902	3.307	1.32165	0.229272	3.303	1.85682	0.306097	3.307	2.39003	0.393997
3.31	1.52151	0.189542	3.31	1.29799	0.231128	3.309	1.31318	0.227801	3.305	1.86127	0.306831	3.309	2.38749	0.393579
3.313	1.5119	0.188344	3.313	1.29114	0.229908	3.312	1.3047	0.226331	3.308	1.86573	0.307565	3.312	2.38496	0.393161
3.315	1.48789	0.185353	3.315	1.31305	0.233809	3.314	1.31328	0.22782	3.31	1.87018	0.308299	3.314	2.38327	0.392883
3.318	1.46387	0.182361	3.318	1.33496	0.23771	3.316	1.33221	0.231104	3.313	1.8747	0.309045	3.316	2.38209	0.392689
3.32	1.43985	0.179369	3.32	1.35688	0.241613	3.319	1.35115	0.234389	3.315	1.8815	0.310166	3.319	2.38092	0.392495
3.323	1.41643	0.176452	3.323	1.37903	0.245558	3.321	1.37008	0.237673	3.317	1.88831	0.311288	3.321	2.37974	0.392301
3.325	1.40257	0.174724	3.325	1.40503	0.250187	3.324	1.39222	0.241514	3.32	1.89511	0.312409	3.324	2.38609	0.393348
3.328	1.3887	0.172996	3.328	1.43104	0.254818	3.326	1.41666	0.245753	3.322	1.90191	0.313531	3.326	2.39785	0.395286
3.33	1.37483	0.171269	3.33	1.45703	0.259447	3.329	1.44111	0.249995	3.325	1.90432	0.313928	3.329	2.40961	0.397224
3.333	1.36146	0.169603	3.333	1.48271	0.264019	3.331	1.46555	0.254234	3.327	1.90667	0.314315	3.331	2.42136	0.399163
3.335	1.37161	0.170868	3.335	1.49299	0.265849	3.334	1.4916	0.258753	3.33	1.90902	0.314703	3.334	2.4303	0.400636
3.337	1.38176	0.172133	3.337	1.50326	0.267679	3.336	1.51901	0.263507	3.332	1.91137	0.31509	3.336	2.43686	0.401717
3.34	1.39192	0.173397	3.34	1.51354	0.269509	3.339	1.54642	0.268262	3.335	1.91787	0.316161	3.339	2.44342	0.402798
3.342	1.40207	0.174662	3.342	1.52381	0.271338	3.341	1.57383	0.273018	3.337	1.92461	0.317273	3.341	2.44998	0.40388
3.345	1.42054	0.176964	3.345	1.52084	0.270809	3.344	1.58995	0.275814	3.34	1.93135	0.318384	3.344	2.45251	0.404296
3.347	1.43918	0.179285	3.347	1.51762	0.270235	3.346	1.59484	0.276662	3.342	1.93809	0.319495	3.346	2.45102	0.404052
3.35	1.45781	0.181606	3.35	1.5144	0.269662	3.349	1.59973	0.27751	3.345	1.9455	0.320717	3.349	2.44954	0.403807
3.352	1.47644	0.183927	3.352	1.51118	0.269089	3.351	1.60461	0.278358	3.347	1.95299	0.32195	3.351	2.44805	0.403562
3.355	1.48211	0.184634	3.355	1.49494	0.266197	3.354	1.60175	0.277861	3.35	1.96047	0.323184	3.354	2.44551	0.403143
3.357	1.487	0.185243	3.357	1.47792	0.263167	3.356	1.58981	0.275789	3.352	1.96795	0.324418	3.356	2.44174	0.402521
3.36	1.49189	0.185852	3.36	1.4609	0.260135	3.359	1.57787	0.273718	3.355	1.96804	0.324432	3.359	2.43796	0.401899
3.362	1.49678	0.186461	3.362	1.44388	0.257104	3.361	1.56593	0.271647	3.357	1.96693	0.324249	3.361	2.43419	0.401277
3.365	1.49932	0.186777	3.365	1.43206	0.255	3.364	1.55013	0.268906	3.36	1.96582	0.324065	3.364	2.4377	0.401855
3.367	1.50161	0.187063	3.367	1.42079	0.252993	3.366	1.52903	0.265246	3.362	1.9647	0.323882	3.366	2.45125	0.404089
3.37	1.5039	0.187348	3.37	1.40953	0.250988	3.368	1.50793	0.261586	3.364	1.95347	0.32203	3.368	2.4648	0.406323
3.372	1.50619	0.187633	3.372	1.39826	0.248981	3.371	1.48683	0.257926	3.367	1.93999	0.319808	3.371	2.47835	0.408556
3.375	1.51315	0.1885	3.375	1.39262	0.247977	3.373	1.46794	0.254648	3.369	1.92651	0.317585	3.373	2.49637	0.411528
3.377	1.52082	0.189456	3.377	1.38786	0.247129	3.376	1.45266	0.251997	3.372	1.91302	0.315363	3.376	2.52168	0.415699
3.38	1.5285	0.190412	3.38	1.38309	0.24628	3.378	1.43738	0.249346	3.374	1.89969	0.313164	3.378	2.54698	0.419871
3.382	1.53618	0.191369	3.382	1.37832	0.245431	3.381	1.42209	0.246695	3.377	1.88639	0.310972	3.381	2.57229	0.424042
3.385	1.53847	0.191655	3.385	1.37243	0.244382	3.383	1.41603	0.245644	3.379	1.87309	0.30878	3.383	2.59501	0.427788
3.387	1.53965	0.191801	3.387	1.3663	0.24329	3.386	1.42792	0.247706	3.382	1.8598	0.306588	3.386	2.61271	0.430706
3.389	1.54082	0.191948	3.389	1.36017	0.242199	3.388	1.43979	0.249766	3.384	1.8543	0.305682	3.388	2.6304	0.433623
3.392	1.542	0.192094	3.392	1.35405	0.241108	3.391	1.45167	0.251827	3.387	1.85164	0.305244	3.391	2.6481	0.43654
3.394	1.54777	0.192813	3.394	1.34631	0.23973	3.393	1.46559	0.254241	3.389	1.84898	0.304805	3.393	2.6598	0.438468
3.397	1.55476	0.193684	3.397	1.33814	0.238275	3.396	1.48428	0.257483	3.392	1.84632	0.304367	3.396	2.65745	0.438081
3.399	1.56176	0.194555	3.399	1.32997	0.23682	3.398	1.50296	0.260724	3.394	1.85401	0.305634	3.398	2.65509	0.437693
3.402	1.56875	0.195427	3.402	1.32179	0.235365	3.401	1.52165	0.263965	3.397	1.86632	0.307663	3.401	2.65274	0.437305
3.404	1.56929	0.195494	3.404	1.31088	0.233423	3.403	1.53816	0.266829	3.399	1.87862	0.309692	3.403	2.64807	0.436535
3.407	1.56768	0.195294	3.407	1.29906	0.231317	3.406	1.54843	0.268611	3.402	1.89093	0.311721	3.406	2.63675	0.434669
3.409	1.56607	0.195093	3.409	1.28723	0.229212	3.408	1.5587	0.270394	3.404	1.89918	0.313081	3.408	2.62542	0.432802
3.412	1.56446	0.194893	3.412	1.27541	0.227106	3.411	1.56897	0.272175	3.407	1.90525	0.31408	3.411	2.6141	0.430935
3.414	1.56819	0.195356	3.414	1.27165	0.226436	3.413	1.5773	0.273619	3.409	1.91131	0.315079	3.413	2.6026	0.429039
3.417	1.57407	0.196089	3.417	1.27115	0.226348	3.415	1.57866	0.273855	3.412	1.91737	0.316079	3.415	2.59047	0.42704
3.419	1.57994	0.196821	3.419	1.27066	0.22626	3.418	1.58002	0.274092	3.414	1.92088	0.316657	3.418	2.57834	0.425041
3.422	1.58583	0.197554	3.422	1.27016	0.226172	3.42	1.58138	0.274328	3.416	1.92273	0.316963	3.42	2.56622	0.423042
3.424	1.59221	0.198349	3.424	1.2815	0.22819	3.423	1.58237	0.274499	3.419	1.92459	0.317269	3.423	2.55523	0.42123
3.427	1.59883	0.199174	3.427	1.29858	0.231233	3.425	1.58163	0.27437	3.421	1.92644	0.317575	3.425	2.54947	0.420281
3.429	1.60545	0.199999	3.429	1.31567	0.234274	3.428	1.58088	0.274241	3.424	1.92669	0.317616	3.428	2.54372	0.419333
3.432	1.61208	0.200824	3.432	1.33275	0.237316	3.43	1.58014	0.274112	3.426	1.9257	0.317453	3.43	2.53796	0.418384
3.434	1.61576	0.201282	3.434	1.34992	0.240373	3.433	1.58045	0.274165	3.429	1.92471	0.317289	3.433	2.53383	0.417702
3.437	1.61774	0.201529	3.437	1.36712	0.243437	3.435	1.58731	0.275357	3.431	1.92372	0.317126	3.435	2.53983	0.418691
3.439	1.61972	0.201776	3.439	1.38433	0.246501	3.438	1.59418	0.276548	3.434	1.92709	0.317682	3.438	2.54583	0.41968
3.441	1.6217	0.202023	3.441	1.40154	0.249566	3.44	1.60105	0.27774	3.436	1.93445	0.318895	3.44	2.55183	0.42067
3.444	1.62501	0.202435	3.444	1.41643	0.252216	3.443	1.60817	0.278975	3.439	1.94181	0.320108	3.443	2.55818	0.421717
3.446	1.62922	0.202959	3.446	1.42974	0.254587	3.445	1.61764	0.280617	3.441	1.94917	0.321322	3.445	2.56777	0.423298
3.449	1.63343	0.203483	3.449	1.44305	0.256956	3.448	1.6271	0.282259	3.444	1.95695	0.322603	3.448	2.57736	0.424879
3.451	1.63763	0.204008	3.451	1.45636	0.259326	3.45	1.63657	0.283901	3.446	1.96517	0.323959	3.45	2.58695	0.42646
3.454	1.64257	0.204623	3.454	1.45849	0.259706	3.453	1.64561	0.285469	3.449	1.9734	0.325315	3.453	2.59652	0.428036
3.456	1.64808	0.205309	3.456	1.45174	0.258505	3.455	1.64746	0.285791	3.451	1.98162	0.326671	3.455	2.60555	0.429525
3.459	1.65359	0.205995	3.459	1.445	0.257304	3.458	1.64932	0.286113	3.454	1.98601	0.327394	3.458	2.61458	0.431014
3.461	1.6591	0.206682	3.461	1.43825	0.256102	3.46	1.65117	0.286435	3.456	1.98545	0.327302	3.46	2.62361	0.432503
3.464	1.66608	0.207552	3.464	1.4265	0.254009	3.463	1.65255	0.286674	3.459	1.98489	0.32721	3.463	2.63251	0.43397
3.466	1.67444	0.208593	3.466	1.4101	0.251089	3.465	1.62539	0.281962	3.461	1.98434	0.327119	3.465	2.63307	0.434062
3.469	1.6828	0.209634	3.469	1.39369	0.248167	3.467	1.59823	0.277251	3.463	1.98314	0.326922	3.467	2.63362	0.434154
3.471	1.69115	0.210675	3.471	1.37729	0.245247	3.47	1.57107	0.272539	3.466	1.98098	0.326565	3.47	2.63418	0.434245
3.474	1.69844	0.211583	3.474	1.37086	0.244102	3.472	1.54391	0.267827	3.468	1.97882	0.326208	3.472	2.63474	0.434337
3.476	1.70457	0.212346	3.476	1.37525	0.244885	3.475	1.53335	0.265995	3.471	1.97665	0.325851	3.475	2.63463	0.434319
3.479	1.7107	0.213109	3.479	1.37965	0.245667	3.477	1.5232	0.264235	3.473	1.97185	0.32506	3.477	2.63451	0.434299
3.481	1.71683	0.213873	3.481	1.38404	0.24645	3.48	1.51305	0.262475	3.476	1.9622	0.323469	3.48	2.63438	0.434279
3.484	1.71596	0.213766	3.484	1.38871	0.247281	3.482	1.50291	0.260715	3.478	1.95255	0.321878	3.482	2.63426	0.434258
3.486	1.70625	0.212555	3.486	1.39373	0.248174	3.485	1.5004	0.260279	3.481	1.9429	0.320288	3.485	2.63633	0.4346
3.489	1.69652	0.211344	3.489	1.39874	0.249067	3.487	1.49842	0.259936	3.483	1.93312	0.318675	3.487	2.63856	0.434968
3.491	1.68681	0.210133	3.491	1.40375	0.24996	3.49	1.49644	0.259592	3.486	1.92304	0.317013	3.49	2.64079	0.435335
3.493	1.67823	0.209065	3.493	1.4087	0.25084	3.492	1.49446	0.259249	3.488	1.91296	0.315351	3.492	2.64302	0.435702
3.496	1.67136	0.208209	3.496	1.41352	0.251699	3.495	1.50655	0.261346	3.491	1.90288	0.31369	3.495	2.64369	0.435814
3.498	1.66449	0.207353	3.498	1.41835	0.252559	3.497	1.52029	0.263729	3.493	1.89231	0.311949	3.497	2.64419	0.435895
3.501	1.65762	0.206497	3.501	1.42318	0.253419	3.5	1.53402	0.266112	3.496	1.88044	0.309991	3.5	2.64468	0.435977
3.503	1.65203	0.205801	3.503	1.41706	0.252329	3.502	1.54775	0.268494	3.498	1.86857	0.308034	3.502	2.64518	0.436058
3.506	1.64869	0.205385	3.506	1.39181	0.247832	3.505	1.5616	0.270895	3.501	1.85669	0.306076	3.505	2.6333	0.4341
3.508	1.64535	0.204969	3.508	1.36654	0.243334	3.507	1.57546	0.2733	3.503	1.84772	0.304598	3.507	2.61931	0.431794
3.511	1.64201	0.204552	3.511	1.34129	0.238837	3.51	1.58932	0.275704	3.506	1.84871	0.304761	3.51	2.60533	0.429489
3.513	1.64362	0.204753	3.513	1.31617	0.234364	3.512	1.60318	0.278109	3.508	1.8497	0.304924	3.512	2.59135	0.427184
3.516	1.6555	0.206233	3.516	1.29135	0.229945	3.514	1.60681	0.278739	3.51	1.85069	0.305087	3.514	2.58094	0.425469
3.518	1.66738	0.207714	3.518	1.26653	0.225526	3.517	1.60811	0.278964	3.513	1.85399	0.30563	3.517	2.57135	0.423888
3.521	1.67927	0.209195	3.521	1.24171	0.221105	3.519	1.60941	0.279189	3.515	1.86753	0.307863	3.519	2.56176	0.422307
3.523	1.68656	0.210103	3.523	1.22336	0.217838	3.522	1.61071	0.279415	3.518	1.88108	0.310096	3.522	2.55217	0.420726
3.526	1.68241	0.209586	3.526	1.22113	0.217441	3.524	1.62019	0.281061	3.52	1.89462	0.312329	3.524	2.55311	0.420881
3.528	1.67827	0.209069	3.528	1.2189	0.217044	3.527	1.63207	0.283121	3.523	1.90869	0.314648	3.527	2.55713	0.421544
3.531	1.67412	0.208553	3.531	1.21668	0.216648	3.529	1.64396	0.285183	3.525	1.92595	0.317493	3.529	2.56116	0.422207
3.533	1.66868	0.207875	3.533	1.21934	0.217123	3.532	1.65584	0.287244	3.528	1.9432	0.320337	3.532	2.56518	0.422871
3.536	1.65933	0.206711	3.536	1.23687	0.220243	3.534	1.65328	0.2868	3.53	1.96046	0.323182	3.534	2.57687	0.424798
3.538	1.64999	0.205547	3.538	1.25438	0.223362	3.537	1.64549	0.285448	3.533	1.97653	0.325831	3.537	2.59135	0.427185
3.541	1.64064	0.204382	3.541	1.27191	0.226482	3.539	1.63769	0.284096	3.535	1.98185	0.326708	3.539	2.60583	0.429571
3.543	1.63261	0.203382	3.543	1.28734	0.229231	3.542	1.62989	0.282743	3.538	1.98717	0.327585	3.542	2.62031	0.431959
3.545	1.62958	0.203005	3.545	1.29496	0.230587	3.544	1.62047	0.281108	3.54	1.99249	0.328462	3.544	2.63123	0.433759
3.548	1.62655	0.202627	3.548	1.30257	0.231943	3.547	1.61032	0.279348	3.543	1.99703	0.329211	3.547	2.64057	0.435299
3.55	1.62352	0.202249	3.55	1.31019	0.233299	3.549	1.60017	0.277588	3.545	1.9888	0.327855	3.549	2.64991	0.436839
3.553	1.62523	0.202463	3.553	1.31647	0.234417	3.552	1.59002	0.275827	3.548	1.98058	0.326499	3.552	2.65926	0.438379
3.555	1.65006	0.205556	3.555	1.31628	0.234384	3.554	1.58165	0.274375	3.55	1.97236	0.325143	3.554	2.65903	0.438341
3.558	1.67488	0.208648	3.558	1.3161	0.234351	3.557	1.57423	0.273087	3.553	1.96407	0.323778	3.557	2.65371	0.437464
3.56	1.69971	0.211741	3.56	1.31591	0.234318	3.559	1.56681	0.271799	3.555	1.95201	0.32179	3.559	2.64839	0.436587
3.563	1.72314	0.214659	3.563	1.31574	0.234288	3.562	1.55938	0.270511	3.557	1.93995	0.319802	3.562	2.64306	0.43571
3.565	1.73744	0.21644	3.565	1.31568	0.234277	3.564	1.55923	0.270485	3.56	1.92789	0.317814	3.564	2.64361	0.435801
3.568	1.75174	0.218222	3.568	1.31562	0.234266	3.566	1.56368	0.271257	3.562	1.91583	0.315826	3.566	2.64788	0.436504
3.57	1.76604	0.220003	3.57	1.31556	0.234255	3.569	1.56814	0.27203	3.565	1.91418	0.315553	3.569	2.65215	0.437208
3.573	1.77978	0.221716	3.573	1.31611	0.234353	3.571	1.57259	0.272803	3.567	1.91282	0.315328	3.571	2.65642	0.437912
3.575	1.78821	0.222765	3.575	1.32261	0.23551	3.574	1.57337	0.272938	3.57	1.91146	0.315104	3.574	2.65949	0.438417
3.578	1.79662	0.223814	3.578	1.32911	0.236668	3.576	1.57139	0.272594	3.572	1.9101	0.31488	3.576	2.66165	0.438774
3.58	1.80505	0.224863	3.58	1.33561	0.237825	3.579	1.56941	0.272251	3.575	1.9188	0.316315	3.579	2.66382	0.439132
3.583	1.81227	0.225763	3.583	1.34151	0.238876	3.581	1.56743	0.271907	3.577	1.92826	0.317875	3.581	2.66599	0.439488
3.585	1.79896	0.224105	3.585	1.33718	0.238105	3.584	1.56397	0.271307	3.58	1.93773	0.319435	3.584	2.66983	0.440122
3.588	1.78565	0.222446	3.588	1.33285	0.237333	3.586	1.5592	0.27048	3.582	1.94719	0.320995	3.586	2.67515	0.440999
3.59	1.77234	0.220789	3.59	1.32851	0.236562	3.589	1.55444	0.269654	3.585	1.95281	0.321921	3.589	2.68047	0.441876
3.593	1.75922	0.219154	3.593	1.32396	0.235752	3.591	1.54967	0.268828	3.587	1.95794	0.322767	3.591	2.68579	0.442753
3.595	1.7573	0.218915	3.595	1.30613	0.232576	3.594	1.54342	0.267743	3.59	1.96307	0.323613	3.594	2.68665	0.442895
3.597	1.75538	0.218676	3.597	1.28831	0.229402	3.596	1.53563	0.26639	3.592	1.96821	0.324459	3.596	2.68287	0.442272
3.6	1.75346	0.218437	3.6	1.27048	0.226228	3.599	1.52783	0.265038	3.595	1.9633	0.323651	3.599	2.6791	0.44165
3.602	1.75154	0.218198	3.602	1.25265	0.223053	3.601	1.52003	0.263686	3.597	1.95656	0.322539	3.601	2.67532	0.441028
3.605	1.74684	0.217612	3.605	1.25376	0.223252	3.604	1.51224	0.262333	3.6	1.94982	0.321428	3.604	2.67333	0.4407
3.607	1.74207	0.217018	3.607	1.25531	0.223527	3.606	1.50444	0.26098	3.602	1.94308	0.320317	3.606	2.67352	0.44073
3.61	1.73731	0.216425	3.61	1.25686	0.223803	3.609	1.49664	0.259628	3.604	1.93544	0.319058	3.609	2.6737	0.440761
3.612	1.73254	0.215831	3.612	1.2584	0.224078	3.611	1.48885	0.258276	3.607	1.92759	0.317763	3.611	2.67389	0.440792
3.615	1.72452	0.214831	3.615	1.26809	0.225803	3.613	1.48357	0.257359	3.609	1.91973	0.316468	3.613	2.67702	0.441307
3.617	1.71629	0.213806	3.617	1.27831	0.227622	3.616	1.48189	0.257069	3.612	1.91188	0.315174	3.616	2.68438	0.442521
3.62	1.70805	0.21278	3.62	1.28852	0.22944	3.618	1.48022	0.256779	3.614	1.9132	0.315392	3.618	2.69175	0.443735
3.622	1.69982	0.211754	3.622	1.29873	0.231259	3.621	1.47855	0.25649	3.617	1.91741	0.316085	3.621	2.69911	0.444949
3.625	1.69515	0.211173	3.625	1.32138	0.235291	3.623	1.47826	0.256438	3.619	1.92161	0.316778	3.623	2.70631	0.446137
3.627	1.69088	0.210641	3.627	1.3454	0.239569	3.626	1.4803	0.256792	3.622	1.92582	0.317471	3.626	2.71324	0.447279
3.63	1.68661	0.210109	3.63	1.36942	0.243845	3.628	1.48234	0.257147	3.624	1.93713	0.319337	3.628	2.72017	0.448422
3.632	1.68234	0.209577	3.632	1.39343	0.248121	3.631	1.48438	0.257501	3.627	1.95123	0.321661	3.631	2.7271	0.449564
3.635	1.69119	0.21068	3.635	1.40064	0.249406	3.633	1.48765	0.258067	3.629	1.96533	0.323986	3.633	2.73132	0.450259
3.637	1.70215	0.212045	3.637	1.40516	0.250211	3.636	1.4934	0.259065	3.632	1.97943	0.32631	3.636	2.73002	0.450045
3.64	1.7131	0.213409	3.64	1.40968	0.251015	3.638	1.49915	0.260063	3.634	1.9873	0.327608	3.638	2.72872	0.449831
3.642	1.72406	0.214775	3.642	1.4142	0.25182	3.641	1.50491	0.261062	3.637	1.99219	0.328413	3.641	2.72742	0.449617
3.645	1.74139	0.216933	3.645	1.41103	0.251255	3.643	1.50514	0.261102	3.639	1.99707	0.329218	3.643	2.72569	0.449332
3.647	1.76008	0.219262	3.647	1.4062	0.250395	3.646	1.49177	0.258783	3.642	2.00196	0.330024	3.646	2.72291	0.448873
3.649	1.77878	0.221591	3.649	1.40137	0.249535	3.648	1.47841	0.256465	3.644	1.99975	0.32966	3.648	2.72013	0.448414
3.652	1.79747	0.223919	3.652	1.39654	0.248675	3.651	1.46504	0.254146	3.647	1.99344	0.32862	3.651	2.71734	0.447955
3.654	1.80689	0.225093	3.654	1.40434	0.250064	3.653	1.45126	0.251756	3.649	1.98713	0.32758	3.653	2.71311	0.447257
3.657	1.81376	0.225949	3.657	1.41561	0.25207	3.656	1.43623	0.249147	3.651	1.98083	0.32654	3.656	2.70451	0.44584
3.659	1.82063	0.226805	3.659	1.42687	0.254076	3.658	1.42119	0.246539	3.654	1.97283	0.325222	3.658	2.69591	0.444422
3.662	1.82751	0.227661	3.662	1.43814	0.256083	3.661	1.40616	0.243931	3.656	1.96368	0.323713	3.661	2.68731	0.443004
3.664	1.82971	0.227936	3.664	1.45273	0.258681	3.663	1.3919	0.241458	3.659	1.95453	0.322205	3.663	2.67922	0.441671
3.667	1.83033	0.228013	3.667	1.46845	0.26148	3.665	1.38064	0.239505	3.661	1.94538	0.320696	3.665	2.6731	0.440661
3.669	1.83095	0.22809	3.669	1.48418	0.26428	3.668	1.36938	0.237552	3.664	1.94101	0.319976	3.668	2.66697	0.439651
3.672	1.83157	0.228167	3.672	1.4999	0.26708	3.67	1.35812	0.235598	3.666	1.94058	0.319905	3.67	2.66085	0.438642
3.674	1.82374	0.227191	3.674	1.50419	0.267844	3.673	1.35165	0.234475	3.669	1.94015	0.319834	3.673	2.65524	0.437717
3.677	1.81241	0.22578	3.677	1.50376	0.267767	3.675	1.36891	0.23747	3.671	1.93971	0.319762	3.675	2.65221	0.437217
3.679	1.80108	0.224369	3.679	1.50333	0.26769	3.678	1.38617	0.240464	3.674	1.94389	0.320451	3.678	2.64918	0.436718
3.682	1.78975	0.222958	3.682	1.50289	0.267613	3.68	1.40343	0.243459	3.676	1.95255	0.321878	3.68	2.64615	0.436218
3.684	1.78463	0.22232	3.684	1.49385	0.266003	3.683	1.42069	0.246452	3.679	1.96121	0.323306	3.683	2.64398	0.435861
3.687	1.78259	0.222066	3.687	1.48054	0.263634	3.685	1.43789	0.249436	3.681	1.96987	0.324733	3.685	2.64776	0.436483
3.689	1.78055	0.221811	3.689	1.46723	0.261263	3.688	1.45509	0.25242	3.684	1.97548	0.325658	3.688	2.65153	0.437105
3.692	1.77851	0.221557	3.692	1.45393	0.258894	3.69	1.47229	0.255404	3.686	1.97758	0.326005	3.69	2.6553	0.437727
3.694	1.78524	0.222396	3.694	1.43102	0.254814	3.693	1.48874	0.258257	3.689	1.97968	0.326351	3.693	2.66003	0.438506
3.697	1.79712	0.223876	3.697	1.40248	0.249733	3.695	1.49728	0.259739	3.691	1.98179	0.326698	3.695	2.67476	0.440935
3.699	1.80901	0.225357	3.699	1.37395	0.244652	3.698	1.50582	0.26122	3.694	1.98271	0.326851	3.698	2.68948	0.443362
3.701	1.8209	0.226838	3.701	1.3454	0.239569	3.7	1.51436	0.262701	3.696	1.98203	0.326739	3.7	2.70421	0.44579
3.704	1.83099	0.228095	3.704	1.33276	0.237318	3.703	1.52201	0.264028	3.698	1.98135	0.326626	3.703	2.71869	0.448177
3.706	1.83984	0.229197	3.706	1.33109	0.237021	3.705	1.51143	0.262193	3.701	1.98067	0.326514	3.705	2.72822	0.449748
3.709	1.84869	0.2303	3.709	1.32942	0.236723	3.708	1.50084	0.260357	3.703	1.97919	0.32627	3.708	2.73775	0.451319
3.711	1.85754	0.231403	3.711	1.32775	0.236426	3.71	1.49026	0.258521	3.706	1.97641	0.325811	3.71	2.74728	0.45289
3.714	1.86321	0.232109	3.714	1.33303	0.237366	3.712	1.47972	0.256692	3.708	1.97362	0.325353	3.712	2.75679	0.454458
3.716	1.86631	0.232494	3.716	1.34392	0.239305	3.715	1.47446	0.25578	3.711	1.97084	0.324894	3.715	2.76372	0.4556
3.719	1.8694	0.23288	3.719	1.35481	0.241245	3.717	1.4692	0.254867	3.713	1.96718	0.32429	3.717	2.77065	0.456743
3.721	1.8725	0.233266	3.721	1.36571	0.243185	3.72	1.46394	0.253955	3.716	1.9618	0.323403	3.72	2.77758	0.457885
3.724	1.86394	0.2322	3.724	1.37097	0.244122	3.722	1.45868	0.253042	3.718	1.95642	0.322516	3.722	2.78451	0.459028
3.726	1.84438	0.229763	3.726	1.37091	0.244111	3.725	1.45808	0.252939	3.721	1.95104	0.32163	3.725	2.78338	0.45884
3.729	1.82482	0.227326	3.729	1.37084	0.2441	3.727	1.45765	0.252863	3.723	1.94656	0.32089	3.727	2.78195	0.458606
3.731	1.80526	0.22489	3.731	1.37078	0.244089	3.73	1.45721	0.252788	3.726	1.9442	0.320503	3.73	2.78053	0.458371
3.734	1.79403	0.223491	3.734	1.36563	0.243171	3.732	1.45678	0.252713	3.728	1.94185	0.320115	3.732	2.77911	0.458136
3.736	1.79199	0.223236	3.736	1.35486	0.241253	3.735	1.45749	0.252837	3.731	1.9395	0.319728	3.735	2.77597	0.457619
3.739	1.78994	0.222982	3.739	1.34409	0.239335	3.737	1.4583	0.252976	3.733	1.9365	0.319232	3.737	2.77269	0.457078
3.741	1.7879	0.222727	3.741	1.33331	0.237416	3.74	1.4591	0.253116	3.736	1.93155	0.318416	3.74	2.76941	0.456537
3.744	1.79027	0.223022	3.744	1.32008	0.23506	3.742	1.45991	0.253255	3.738	1.9266	0.317601	3.742	2.76613	0.455997
3.746	1.79831	0.224024	3.746	1.30368	0.23214	3.745	1.47062	0.255114	3.741	1.92165	0.316785	3.745	2.7652	0.455844
3.749	1.80636	0.225027	3.749	1.28727	0.229218	3.747	1.48263	0.257197	3.743	1.91838	0.316245	3.747	2.76458	0.455742
3.751	1.81441	0.226029	3.751	1.27087	0.226298	3.75	1.49463	0.259279	3.745	1.92135	0.316734	3.75	2.76396	0.45564
3.753	1.82467	0.227308	3.753	1.26159	0.224646	3.752	1.50664	0.261361	3.748	1.92431	0.317224	3.752	2.76335	0.455538
3.756	1.8383	0.229005	3.756	1.26308	0.22491	3.755	1.51441	0.262709	3.75	1.92728	0.317713	3.755	2.7622	0.45535
3.758	1.85191	0.230701	3.758	1.26456	0.225175	3.757	1.5214	0.263922	3.753	1.92947	0.318073	3.757	2.76097	0.455146
3.761	1.86553	0.232398	3.761	1.26605	0.225439	3.76	1.52839	0.265135	3.755	1.9278	0.317798	3.76	2.75973	0.454942
3.763	1.87583	0.233681	3.763	1.26978	0.226104	3.762	1.53538	0.266348	3.758	1.92613	0.317523	3.762	2.75849	0.454738
3.766	1.88023	0.234228	3.766	1.27752	0.227482	3.764	1.54496	0.26801	3.76	1.92446	0.317248	3.764	2.76323	0.455519
3.768	1.88462	0.234776	3.768	1.28526	0.22886	3.767	1.55517	0.26978	3.763	1.92239	0.316907	3.767	2.76941	0.456539
3.771	1.88902	0.235323	3.771	1.293	0.230238	3.769	1.56538	0.271551	3.765	1.91757	0.316111	3.769	2.7756	0.457558
3.773	1.89027	0.23548	3.773	1.29607	0.230784	3.772	1.57559	0.273322	3.768	1.91274	0.315316	3.772	2.78179	0.458578
3.776	1.88488	0.234809	3.776	1.28925	0.229571	3.774	1.57526	0.273266	3.77	1.90792	0.314521	3.774	2.78892	0.459754
3.778	1.8795	0.234138	3.778	1.28245	0.228359	3.777	1.57167	0.272643	3.773	1.90277	0.313672	3.777	2.79635	0.460978
3.781	1.87411	0.233467	3.781	1.27563	0.227146	3.779	1.56808	0.272021	3.775	1.89411	0.312245	3.779	2.80377	0.462202
3.783	1.86841	0.232757	3.783	1.2693	0.226018	3.782	1.56449	0.271398	3.778	1.88545	0.310817	3.782	2.8112	0.463426
3.786	1.86191	0.231947	3.786	1.26416	0.225103	3.784	1.56207	0.270977	3.78	1.87679	0.30939	3.784	2.81773	0.464503
3.788	1.85541	0.231137	3.788	1.25902	0.224188	3.787	1.56009	0.270634	3.783	1.86851	0.308024	3.787	2.82391	0.465523
3.791	1.84891	0.230328	3.791	1.25388	0.223273	3.789	1.55811	0.27029	3.785	1.86869	0.308055	3.789	2.8301	0.466543
3.793	1.84169	0.229428	3.793	1.2487	0.22235	3.792	1.55613	0.269947	3.788	1.86888	0.308085	3.792	2.83629	0.467563
3.796	1.83222	0.228248	3.796	1.24338	0.221402	3.794	1.55791	0.270256	3.79	1.86906	0.308116	3.794	2.84142	0.468409
3.798	1.82275	0.227068	3.798	1.23805	0.220454	3.797	1.56144	0.270868	3.792	1.86925	0.308146	3.797	2.84606	0.469174
3.801	1.81328	0.225889	3.801	1.23273	0.219507	3.799	1.56496	0.271479	3.795	1.87302	0.308768	3.799	2.8507	0.469939
3.803	1.80355	0.224677	3.803	1.23182	0.219344	3.802	1.56849	0.272091	3.797	1.87679	0.30939	3.802	2.85534	0.470704
3.805	1.79284	0.223343	3.805	1.24797	0.22222	3.804	1.5719	0.272682	3.8	1.88057	0.310012	3.804	2.85469	0.470597
3.808	1.78213	0.222009	3.808	1.26413	0.225098	3.807	1.57524	0.273262	3.802	1.88434	0.310634	3.807	2.85111	0.470005
3.81	1.77143	0.220675	3.81	1.28028	0.227974	3.809	1.57858	0.273842	3.805	1.8874	0.311139	3.809	2.84752	0.469414
3.813	1.75996	0.219246	3.813	1.29632	0.230829	3.811	1.58192	0.274421	3.807	1.89043	0.311638	3.811	2.84393	0.468822
3.815	1.74466	0.217341	3.815	1.31173	0.233574	3.814	1.57662	0.273502	3.81	1.89346	0.312138	3.814	2.84377	0.468796
3.818	1.72938	0.215436	3.818	1.32714	0.236318	3.816	1.56561	0.271592	3.812	1.89649	0.312637	3.816	2.84587	0.469142
3.82	1.71409	0.213532	3.82	1.34255	0.239062	3.819	1.55459	0.269681	3.815	1.89268	0.312008	3.819	2.84797	0.469489
3.823	1.69872	0.211618	3.823	1.35805	0.241821	3.821	1.54358	0.26777	3.817	1.88822	0.311274	3.821	2.85008	0.469836
3.825	1.68288	0.209644	3.825	1.37408	0.244676	3.824	1.53232	0.265817	3.82	1.88377	0.31054	3.824	2.84836	0.469553
3.828	1.66703	0.207669	3.828	1.39012	0.247532	3.826	1.52088	0.263832	3.822	1.87932	0.309806	3.826	2.84366	0.468778
3.83	1.65118	0.205695	3.83	1.40615	0.250387	3.829	1.50943	0.261845	3.825	1.87886	0.30973	3.829	2.83895	0.468002
3.833	1.63694	0.203922	3.833	1.42176	0.253165	3.831	1.49798	0.25986	3.827	1.87898	0.309751	3.831	2.83425	0.467227
3.835	1.63911	0.204192	3.835	1.43302	0.255172	3.834	1.48398	0.257432	3.83	1.87911	0.309771	3.834	2.83052	0.466611
3.838	1.64128	0.204461	3.838	1.44429	0.257178	3.836	1.46765	0.254599	3.832	1.87923	0.309791	3.836	2.82767	0.466142
3.84	1.64344	0.204731	3.84	1.45555	0.259183	3.839	1.45132	0.251765	3.835	1.88172	0.310201	3.839	2.82482	0.465673
3.843	1.64533	0.204966	3.843	1.46591	0.261027	3.841	1.43498	0.248931	3.837	1.88468	0.310691	3.841	2.82198	0.465204
3.845	1.64192	0.204542	3.845	1.45916	0.259826	3.844	1.42451	0.247114	3.839	1.88765	0.31118	3.844	2.82112	0.465063
3.848	1.63852	0.204118	3.848	1.45241	0.258624	3.846	1.42036	0.246395	3.842	1.89062	0.31167	3.846	2.82242	0.465277
3.85	1.63511	0.203694	3.85	1.44567	0.257423	3.849	1.41622	0.245676	3.844	1.89481	0.31236	3.849	2.82372	0.465492
3.853	1.63188	0.203291	3.853	1.43878	0.256197	3.851	1.41207	0.244957	3.847	1.89932	0.313104	3.851	2.82502	0.465706
3.855	1.64303	0.20468	3.855	1.42071	0.252978	3.854	1.40577	0.243864	3.849	1.90384	0.313848	3.854	2.82575	0.465826
3.857	1.65417	0.206067	3.857	1.40263	0.24976	3.856	1.39674	0.242297	3.852	1.90835	0.314593	3.856	2.82575	0.465826
3.86	1.66531	0.207455	3.86	1.38456	0.246542	3.859	1.38771	0.24073	3.854	1.9167	0.315968	3.859	2.82575	0.465826
3.862	1.67645	0.208844	3.862	1.36648	0.243323	3.861	1.37867	0.239163	3.857	1.92635	0.317559	3.861	2.82575	0.465826
3.865	1.67796	0.209031	3.865	1.35738	0.241703	3.863	1.36917	0.237514	3.859	1.93599	0.319149	3.863	2.82988	0.466507
3.867	1.67919	0.209185	3.867	1.34853	0.240127	3.866	1.35896	0.235743	3.862	1.94564	0.32074	3.866	2.84022	0.46821
3.87	1.68043	0.209339	3.87	1.33968	0.23855	3.868	1.34875	0.233972	3.864	1.94915	0.321318	3.868	2.85055	0.469914
3.872	1.68167	0.209493	3.872	1.33083	0.236974	3.871	1.33854	0.232201	3.867	1.95008	0.321471	3.871	2.86088	0.471617
3.875	1.67538	0.20871	3.875	1.33789	0.238232	3.873	1.33002	0.230723	3.869	1.95101	0.321624	3.873	2.86906	0.472965
3.877	1.66857	0.207862	3.877	1.34606	0.239687	3.876	1.32451	0.229768	3.872	1.95194	0.321777	3.876	2.87339	0.473679
3.88	1.66177	0.207014	3.88	1.35423	0.241141	3.878	1.31901	0.228813	3.874	1.95033	0.321512	3.878	2.87772	0.474393
3.882	1.65496	0.206166	3.882	1.3624	0.242597	3.881	1.3135	0.227857	3.877	1.94742	0.321033	3.881	2.88205	0.475107
3.885	1.6568	0.206396	3.885	1.38683	0.246946	3.883	1.31397	0.22794	3.879	1.94451	0.320554	3.883	2.88364	0.475369
3.887	1.65965	0.20675	3.887	1.41313	0.25163	3.886	1.32722	0.230237	3.882	1.94161	0.320074	3.886	2.87937	0.474664
3.89	1.6625	0.207105	3.89	1.43945	0.256315	3.888	1.34046	0.232534	3.884	1.93483	0.318958	3.888	2.8751	0.473961
3.892	1.66534	0.20746	3.892	1.46575	0.260999	3.891	1.3537	0.234831	3.886	1.92568	0.317449	3.891	2.87083	0.473257
3.895	1.66379	0.207266	3.895	1.48145	0.263794	3.893	1.36634	0.237023	3.889	1.91653	0.31594	3.893	2.86634	0.472516
3.897	1.6615	0.20698	3.897	1.49537	0.266274	3.896	1.37741	0.238945	3.891	1.90737	0.314431	3.896	2.86126	0.47168
3.9	1.65921	0.206695	3.9	1.5093	0.268753	3.898	1.38849	0.240866	3.894	1.89815	0.31291	3.898	2.85619	0.470843
3.902	1.65691	0.20641	3.902	1.52323	0.271234	3.901	1.39956	0.242787	3.896	1.88887	0.311381	3.901	2.85112	0.470007
3.905	1.66912	0.20793	3.905	1.52174	0.27097	3.903	1.40961	0.244529	3.899	1.87959	0.309852	3.903	2.84455	0.468925
3.907	1.68453	0.20985	3.907	1.51686	0.270099	3.906	1.41635	0.245699	3.901	1.87032	0.308322	3.906	2.83323	0.467059
3.909	1.69995	0.211771	3.909	1.51196	0.269228	3.908	1.4231	0.24687	3.904	1.86742	0.307845	3.908	2.8219	0.465192
3.912	1.71537	0.213691	3.912	1.50707	0.268357	3.91	1.42984	0.24804	3.906	1.87008	0.308283	3.91	2.81058	0.463325
3.914	1.72924	0.215419	3.914	1.49319	0.265886	3.913	1.43445	0.24884	3.909	1.87274	0.308722	3.913	2.80249	0.461992
3.917	1.74267	0.217092	3.917	1.47679	0.262965	3.915	1.43043	0.248142	3.911	1.8754	0.30916	3.915	2.8075	0.462818
3.919	1.7561	0.218765	3.919	1.46039	0.260045	3.918	1.42641	0.247444	3.914	1.87867	0.309699	3.918	2.81252	0.463644
3.922	1.76953	0.220439	3.922	1.44398	0.257123	3.92	1.42239	0.246747	3.916	1.88256	0.310341	3.92	2.81753	0.46447
3.924	1.77805	0.2215	3.924	1.4307	0.254759	3.923	1.41991	0.246316	3.919	1.88646	0.310983	3.923	2.82214	0.465231
3.927	1.78486	0.222348	3.927	1.41851	0.252587	3.925	1.42566	0.247314	3.921	1.89036	0.311626	3.925	2.82462	0.465639
3.929	1.79167	0.223197	3.929	1.40631	0.250416	3.928	1.43141	0.248312	3.924	1.89236	0.311956	3.928	2.82709	0.466047
3.932	1.79848	0.224045	3.932	1.39412	0.248244	3.93	1.43717	0.249311	3.926	1.89205	0.311905	3.93	2.82957	0.466455
3.934	1.80555	0.224925	3.934	1.38219	0.24612	3.933	1.4425	0.250236	3.929	1.89174	0.311854	3.933	2.83223	0.466894
3.937	1.81273	0.22582	3.937	1.37036	0.244014	3.935	1.44467	0.250612	3.931	1.89143	0.311803	3.935	2.83631	0.467567
3.939	1.81991	0.226715	3.939	1.35854	0.241909	3.938	1.44683	0.250987	3.933	1.89276	0.312022	3.938	2.8404	0.46824
3.942	1.82709	0.227609	3.942	1.34672	0.239803	3.94	1.449	0.251363	3.936	1.89647	0.312634	3.94	2.84448	0.468913
3.944	1.83041	0.228022	3.944	1.33498	0.237713	3.943	1.45021	0.251573	3.938	1.90018	0.313246	3.943	2.84852	0.46958
3.947	1.83177	0.228192	3.947	1.32328	0.23563	3.945	1.43988	0.24978	3.941	1.90389	0.313858	3.945	2.85211	0.470172
3.949	1.83313	0.228361	3.949	1.31157	0.233546	3.948	1.42954	0.247988	3.943	1.90734	0.314425	3.948	2.8557	0.470763
3.952	1.83449	0.228531	3.952	1.29988	0.231463	3.95	1.41921	0.246195	3.946	1.9103	0.314914	3.95	2.85929	0.471355
3.954	1.8369	0.228831	3.954	1.29732	0.231008	3.953	1.40871	0.244375	3.948	1.91327	0.315403	3.953	2.86296	0.47196
3.957	1.83993	0.229209	3.957	1.30023	0.231526	3.955	1.39411	0.241842	3.951	1.91624	0.315893	3.955	2.86871	0.472908
3.959	1.84296	0.229587	3.959	1.30314	0.232044	3.958	1.37951	0.239309	3.953	1.92005	0.31652	3.958	2.87447	0.473857
3.961	1.846	0.229965	3.961	1.30605	0.232562	3.96	1.36491	0.236776	3.956	1.92561	0.317438	3.96	2.88022	0.474805
3.964	1.84929	0.230374	3.964	1.31412	0.233999	3.962	1.35031	0.234242	3.958	1.93118	0.318356	3.962	2.88598	0.475754
3.966	1.85275	0.230806	3.966	1.32582	0.236082	3.965	1.34655	0.233591	3.961	1.93675	0.319273	3.965	2.89204	0.476754
3.969	1.85622	0.231238	3.969	1.33752	0.238166	3.967	1.34284	0.232947	3.963	1.94185	0.320114	3.967	2.8981	0.477753
3.971	1.85969	0.23167	3.971	1.34922	0.240249	3.97	1.33913	0.232303	3.966	1.94574	0.320756	3.97	2.90417	0.478753
3.974	1.86515	0.232351	3.974	1.3657	0.243184	3.972	1.33542	0.231659	3.968	1.94964	0.321398	3.972	2.91023	0.479752
3.976	1.87227	0.233238	3.976	1.38614	0.246823	3.975	1.34081	0.232595	3.971	1.95353	0.322041	3.975	2.90595	0.479046
3.979	1.87939	0.234125	3.979	1.40656	0.250459	3.977	1.34662	0.233604	3.973	1.95581	0.322415	3.977	2.90118	0.478261
3.981	1.88651	0.235012	3.981	1.42699	0.254098	3.98	1.35244	0.234612	3.976	1.9529	0.321936	3.98	2.89642	0.477476
3.984	1.88694	0.235065	3.984	1.44202	0.256773	3.982	1.35825	0.235621	3.978	1.94999	0.321457	3.982	2.89166	0.47669
3.986	1.88093	0.234317	3.986	1.45186	0.258526	3.985	1.34612	0.233517	3.98	1.94708	0.320978	3.985	2.87539	0.47401
3.989	1.87493	0.233568	3.989	1.46171	0.260279	3.987	1.33232	0.231123	3.983	1.94405	0.320476	3.987	2.85807	0.471154
3.991	1.86892	0.23282	3.991	1.47155	0.262032	3.99	1.31853	0.228729	3.985	1.94046	0.319885	3.99	2.84074	0.468297
3.994	1.86123	0.231862	3.994	1.47383	0.262438	3.992	1.30473	0.226336	3.988	1.93687	0.319294	3.992	2.82342	0.465442
3.996	1.85163	0.230666	3.996	1.46764	0.261336	3.995	1.29542	0.224722	3.99	1.93328	0.318702	3.995	2.81048	0.463308
3.999	1.84204	0.229471	3.999	1.46145	0.260234	3.997	1.28676	0.223218	3.993	1.92886	0.317973	3.997	2.79816	0.461278
4.001	1.83244	0.228276	4.001	1.45526	0.259131	4	1.2781	0.221716	3.995	1.91983	0.316484	4	2.78585	0.459249
4.004	1.82394	0.227217	4.004	1.444	0.257127	4.002	1.26944	0.220213	3.998	1.9108	0.314996	4.002	2.77354	0.457219
4.006	1.81689	0.226338	4.006	1.42612	0.253942	4.005	1.25324	0.217404	4	1.90177	0.313507	4.005	2.76954	0.456559
4.009	1.80983	0.225459	4.009	1.40823	0.250756	4.007	1.23554	0.214333	4.003	1.89351	0.312145	4.007	2.76719	0.456172
4.011	1.80278	0.22458	4.011	1.39034	0.247571	4.009	1.21784	0.211263	4.005	1.89134	0.311788	4.009	2.76484	0.455784
4.013	1.79852	0.22405	4.013	1.37074	0.244082	4.012	1.20015	0.208194	4.008	1.88918	0.311432	4.012	2.76248	0.455396
4.016	1.79859	0.224058	4.016	1.34852	0.240124	4.014	1.19272	0.206905	4.01	1.88701	0.311075	4.014	2.77497	0.457454
4.018	1.79865	0.224066	4.018	1.3263	0.236167	4.017	1.18795	0.206079	4.013	1.8852	0.310776	4.017	2.7913	0.460146
4.021	1.79871	0.224074	4.021	1.30408	0.232211	4.019	1.18319	0.205252	4.015	1.88811	0.311255	4.019	2.80764	0.46284
4.023	1.80401	0.224734	4.023	1.29078	0.229844	4.022	1.17843	0.204426	4.018	1.89102	0.311735	4.022	2.82397	0.465533
4.026	1.8188	0.226577	4.026	1.29369	0.230362	4.024	1.16984	0.202936	4.02	1.89392	0.312214	4.024	2.82809	0.466212
4.028	1.8336	0.22842	4.028	1.2966	0.23088	4.027	1.16	0.201229	4.023	1.89673	0.312676	4.027	2.82822	0.466232
4.031	1.8484	0.230263	4.031	1.29951	0.231398	4.029	1.15016	0.199522	4.025	1.89592	0.312544	4.029	2.82834	0.466253
4.033	1.86121	0.231859	4.033	1.30378	0.232157	4.032	1.14032	0.197815	4.027	1.89512	0.312411	4.032	2.82847	0.466273
4.036	1.86975	0.232924	4.036	1.31096	0.233436	4.034	1.13697	0.197234	4.03	1.89432	0.312279	4.034	2.82894	0.466352
4.038	1.87829	0.233988	4.038	1.31814	0.234714	4.037	1.13623	0.197105	4.032	1.89351	0.312146	4.037	2.82956	0.466454
4.041	1.88683	0.235052	4.041	1.32532	0.235993	4.039	1.13549	0.196977	4.035	1.89222	0.311933	4.039	2.83018	0.466556
4.043	1.89274	0.235788	4.043	1.33471	0.237665	4.042	1.13474	0.196848	4.037	1.89092	0.311719	4.042	2.8308	0.466658
4.046	1.89181	0.235672	4.046	1.34981	0.240354	4.044	1.14528	0.198676	4.04	1.88962	0.311505	4.044	2.83067	0.466636
4.048	1.89088	0.235556	4.048	1.36492	0.243044	4.047	1.16131	0.201456	4.042	1.88833	0.311291	4.047	2.83017	0.466555
4.051	1.88996	0.235441	4.051	1.38002	0.245733	4.049	1.17733	0.204235	4.045	1.88155	0.310173	4.049	2.82968	0.466473
4.053	1.88923	0.235351	4.053	1.39306	0.248055	4.052	1.19336	0.207016	4.047	1.87443	0.309001	4.052	2.82918	0.466391
4.056	1.88917	0.235343	4.056	1.39956	0.249213	4.054	1.20868	0.209674	4.05	1.86732	0.307829	4.054	2.83815	0.467871
4.058	1.88911	0.235335	4.058	1.40606	0.25037	4.057	1.22359	0.21226	4.052	1.86021	0.306656	4.057	2.85263	0.470257
4.06	1.88905	0.235328	4.06	1.41256	0.251527	4.059	1.2385	0.214847	4.055	1.85922	0.306493	4.059	2.86711	0.472644
4.063	1.88917	0.235343	4.063	1.41942	0.252749	4.061	1.25341	0.217433	4.057	1.85891	0.306442	4.061	2.88159	0.47503
4.065	1.89004	0.235451	4.065	1.42771	0.254226	4.064	1.25921	0.218439	4.06	1.8586	0.306391	4.064	2.8964	0.477472
4.068	1.89091	0.235559	4.068	1.436	0.255702	4.066	1.25871	0.218353	4.062	1.85829	0.30634	4.066	2.91143	0.479951
4.07	1.89177	0.235667	4.07	1.4443	0.25718	4.069	1.25822	0.218267	4.065	1.8592	0.30649	4.069	2.92647	0.482429
4.073	1.89535	0.236113	4.073	1.45136	0.258437	4.071	1.25772	0.218181	4.067	1.86032	0.306674	4.071	2.9415	0.484907
4.075	1.91294	0.238303	4.075	1.45204	0.258558	4.074	1.25457	0.217634	4.07	1.86143	0.306858	4.074	2.95108	0.486487
4.078	1.93052	0.240493	4.078	1.45272	0.258679	4.076	1.24924	0.216711	4.072	1.86254	0.307041	4.076	2.95622	0.487333
4.08	1.94809	0.242683	4.08	1.4534	0.2588	4.079	1.24392	0.215788	4.074	1.86426	0.307324	4.079	2.96135	0.48818
4.083	1.96408	0.244674	4.083	1.45252	0.258643	4.081	1.2386	0.214865	4.077	1.86612	0.30763	4.081	2.96649	0.489027
4.085	1.96872	0.245252	4.085	1.44057	0.256516	4.084	1.23265	0.213832	4.079	1.86797	0.307936	4.084	2.96935	0.489498
4.088	1.97336	0.245831	4.088	1.42863	0.254389	4.086	1.22609	0.212694	4.082	1.86983	0.308242	4.086	2.97003	0.48961
4.09	1.978	0.246409	4.09	1.41668	0.252261	4.089	1.21953	0.211556	4.084	1.87365	0.308871	4.089	2.97071	0.489722
4.093	1.98184	0.246888	4.093	1.40453	0.250098	4.091	1.21297	0.210419	4.087	1.87804	0.309595	4.091	2.97139	0.489835
4.095	1.97708	0.246294	4.095	1.39023	0.247552	4.094	1.21087	0.210054	4.089	1.88243	0.310319	4.094	2.97242	0.490004
4.098	1.97231	0.2457	4.098	1.37593	0.245006	4.096	1.21378	0.210558	4.092	1.88682	0.311043	4.096	2.97384	0.490239
4.1	1.96755	0.245106	4.1	1.36164	0.24246	4.099	1.21669	0.211063	4.094	1.88728	0.311118	4.099	2.97527	0.490473
4.103	1.96212	0.24443	4.103	1.34804	0.240039	4.101	1.21959	0.211567	4.097	1.88629	0.310955	4.101	2.97669	0.490708
4.105	1.94318	0.242071	4.105	1.34884	0.240182	4.104	1.2208	0.211776	4.099	1.8853	0.310792	4.104	2.97662	0.490697
4.108	1.92424	0.239711	4.108	1.34965	0.240325	4.106	1.21975	0.211594	4.102	1.88431	0.310629	4.106	2.97458	0.49036
4.11	1.90529	0.237351	4.11	1.35045	0.240468	4.108	1.21869	0.211411	4.104	1.88302	0.310417	4.108	2.97254	0.490024
4.112	1.88627	0.234982	4.112	1.35138	0.240634	4.111	1.21764	0.211229	4.107	1.8816	0.310182	4.111	2.9705	0.489687
4.115	1.85711	0.231349	4.115	1.36828	0.243644	4.113	1.21775	0.211247	4.109	1.88017	0.309947	4.113	2.96949	0.489521
4.117	1.82796	0.227717	4.117	1.38518	0.246653	4.116	1.21966	0.21158	4.112	1.87875	0.309713	4.116	2.97011	0.489623
4.12	1.7988	0.224085	4.12	1.40208	0.249662	4.118	1.22158	0.211912	4.114	1.87873	0.309709	4.118	2.97073	0.489726
4.122	1.76964	0.220452	4.122	1.41899	0.252672	4.121	1.2235	0.212245	4.117	1.87947	0.309832	4.121	2.97135	0.489828
4.125	1.76263	0.219579	4.125	1.43978	0.256375	4.123	1.22964	0.213309	4.119	1.88021	0.309954	4.123	2.97305	0.490108
4.127	1.75632	0.218792	4.127	1.4607	0.2601	4.126	1.24362	0.215735	4.121	1.88096	0.310076	4.126	2.97676	0.49072
4.13	1.75	0.218006	4.13	1.48163	0.263827	4.128	1.2576	0.21816	4.124	1.88544	0.310815	4.128	2.98047	0.491332
4.132	1.74369	0.217219	4.132	1.50255	0.267552	4.131	1.27159	0.220587	4.126	1.89236	0.311957	4.131	2.98419	0.491944
4.135	1.75201	0.218255	4.135	1.50688	0.268323	4.133	1.28586	0.223062	4.129	1.89929	0.313099	4.133	2.98576	0.492203
4.137	1.76142	0.219428	4.137	1.50998	0.268874	4.136	1.30077	0.225649	4.131	1.90622	0.31424	4.136	2.98254	0.491672
4.14	1.77082	0.2206	4.14	1.51307	0.269425	4.138	1.31568	0.228235	4.134	1.91526	0.315732	4.138	2.97932	0.491142
4.142	1.78024	0.221772	4.142	1.51617	0.269976	4.141	1.33059	0.230823	4.136	1.92596	0.317496	4.141	2.9761	0.490611
4.145	1.80682	0.225083	4.145	1.51269	0.269357	4.143	1.34309	0.232991	4.139	1.93666	0.319259	4.143	2.97229	0.489983
4.147	1.83547	0.228653	4.147	1.50842	0.268597	4.146	1.34903	0.234022	4.141	1.94736	0.321023	4.146	2.96684	0.489085
4.15	1.86414	0.232224	4.15	1.50415	0.267836	4.148	1.35497	0.235052	4.144	1.9551	0.322299	4.148	2.9614	0.488187
4.152	1.89279	0.235794	4.152	1.49988	0.267076	4.151	1.36091	0.236082	4.146	1.96011	0.323125	4.151	2.95595	0.48729
4.155	1.9129	0.238298	4.155	1.4917	0.265619	4.153	1.36323	0.236484	4.149	1.96512	0.323951	4.153	2.94848	0.486057
4.157	1.93154	0.24062	4.157	1.48284	0.264043	4.156	1.35327	0.234756	4.151	1.97013	0.324777	4.156	2.93412	0.483691
4.16	1.95017	0.242941	4.16	1.47399	0.262466	4.158	1.3433	0.233028	4.154	1.97231	0.325135	4.158	2.91977	0.481324
4.162	1.9688	0.245263	4.162	1.46514	0.26089	4.16	1.33334	0.2313	4.156	1.97138	0.324982	4.16	2.90541	0.478958
4.164	1.98315	0.24705	4.164	1.46834	0.261461	4.163	1.3237	0.229627	4.159	1.97045	0.32483	4.163	2.89232	0.4768
4.167	1.99652	0.248715	4.167	1.47429	0.262519	4.165	1.31547	0.2282	4.161	1.96952	0.324677	4.165	2.88471	0.475545
4.169	2.00989	0.250381	4.169	1.48023	0.263577	4.168	1.30725	0.226773	4.164	1.96612	0.324115	4.168	2.8771	0.474291
4.172	2.02326	0.252047	4.172	1.48617	0.264635	4.17	1.29902	0.225345	4.166	1.9595	0.323025	4.17	2.86949	0.473036
4.174	2.03235	0.253179	4.174	1.49711	0.266583	4.173	1.29207	0.22414	4.168	1.95288	0.321934	4.173	2.86356	0.472059
4.177	2.04021	0.254159	4.177	1.50949	0.268788	4.175	1.29257	0.224226	4.171	1.94627	0.320843	4.175	2.8674	0.472692
4.179	2.04807	0.255138	4.179	1.52187	0.270992	4.178	1.29306	0.224312	4.173	1.9396	0.319744	4.178	2.87124	0.473324
4.182	2.05594	0.256118	4.182	1.53425	0.273197	4.18	1.29356	0.224398	4.176	1.93286	0.318633	4.18	2.87507	0.473957
4.184	2.05864	0.256454	4.184	1.5449	0.275092	4.183	1.29462	0.224582	4.178	1.92612	0.317521	4.183	2.87993	0.474757
4.187	2.05951	0.256562	4.187	1.55492	0.276878	4.185	1.30044	0.225592	4.181	1.91938	0.31641	4.185	2.8933	0.476961
4.189	2.06037	0.25667	4.189	1.56495	0.278664	4.188	1.30625	0.2266	4.183	1.91632	0.315906	4.188	2.90666	0.479164
4.192	2.06124	0.256778	4.192	1.57498	0.280449	4.19	1.31207	0.227609	4.186	1.9201	0.316528	4.19	2.92002	0.481366
4.194	2.06678	0.257468	4.194	1.58025	0.281387	4.193	1.31783	0.228609	4.188	1.92387	0.31715	4.193	2.93407	0.483682
4.197	2.07433	0.258409	4.197	1.58347	0.281961	4.195	1.32284	0.229478	4.191	1.92764	0.317772	4.195	2.95777	0.487589
4.199	2.08188	0.25935	4.199	1.58669	0.282534	4.198	1.32786	0.230348	4.193	1.93406	0.318831	4.198	2.98148	0.491497
4.202	2.08943	0.26029	4.202	1.58991	0.283107	4.2	1.33287	0.231218	4.196	1.94643	0.32087	4.2	3.00517	0.495404
4.204	2.09298	0.260732	4.204	1.5912	0.283338	4.203	1.33777	0.232068	4.198	1.9588	0.322909	4.203	3.0287	0.499282
4.207	2.09447	0.260917	4.207	1.59151	0.283393	4.205	1.33864	0.232218	4.201	1.97117	0.324948	4.205	3.0459	0.502118
4.209	2.09595	0.261103	4.209	1.59182	0.283448	4.207	1.3395	0.232369	4.203	1.98023	0.326442	4.207	3.06311	0.504954
4.212	2.09744	0.261288	4.212	1.59213	0.283503	4.21	1.34037	0.232519	4.206	1.98017	0.326432	4.21	3.08031	0.507789
4.214	2.09546	0.261041	4.214	1.59494	0.284004	4.212	1.34124	0.232669	4.208	1.98011	0.326422	4.212	3.0975	0.510625
4.216	2.09137	0.260532	4.216	1.59928	0.284776	4.215	1.34942	0.234089	4.211	1.98005	0.326411	4.215	3.10793	0.512344
4.219	2.08729	0.260023	4.219	1.60361	0.285547	4.217	1.35771	0.235527	4.213	1.98065	0.326511	4.217	3.11827	0.514047
4.221	2.0832	0.259514	4.221	1.60794	0.286319	4.22	1.36601	0.236966	4.216	1.98356	0.32699	4.22	3.1286	0.515751
4.224	2.07594	0.25861	4.224	1.61184	0.287013	4.222	1.3743	0.238404	4.218	1.98646	0.327469	4.222	3.13894	0.517454
4.226	2.06641	0.257422	4.226	1.61543	0.287652	4.225	1.38785	0.240755	4.22	1.98937	0.327948	4.225	3.13997	0.517625
4.229	2.05687	0.256234	4.229	1.61902	0.288292	4.227	1.40171	0.243159	4.223	1.99174	0.328339	4.227	3.14046	0.517706
4.231	2.04734	0.255047	4.231	1.62261	0.288931	4.23	1.41557	0.245564	4.225	1.99168	0.328329	4.23	3.14096	0.517788
4.234	2.04135	0.2543	4.234	1.61738	0.287999	4.232	1.42943	0.247968	4.228	1.99161	0.328318	4.232	3.14145	0.517869
4.236	2.03831	0.253922	4.236	1.60475	0.285749	4.235	1.4359	0.249091	4.23	1.99155	0.328308	4.235	3.15477	0.520064
4.239	2.03528	0.253545	4.239	1.59212	0.283501	4.237	1.44159	0.250078	4.233	1.993	0.328546	4.237	3.16943	0.522482
4.241	2.03225	0.253167	4.241	1.57949	0.281252	4.24	1.44728	0.251066	4.235	2.00376	0.33032	4.24	3.1841	0.524899
4.244	2.04031	0.25417	4.244	1.57344	0.280175	4.242	1.45298	0.252054	4.238	2.01452	0.332094	4.242	3.19877	0.527318
4.246	2.05918	0.256522	4.246	1.57381	0.280241	4.245	1.45546	0.252484	4.24	2.02528	0.333868	4.245	3.21338	0.529726
4.249	2.07807	0.258874	4.249	1.57418	0.280307	4.247	1.45744	0.252828	4.243	2.03641	0.335702	4.247	3.22798	0.532133
4.251	2.09694	0.261226	4.251	1.57455	0.280373	4.25	1.45942	0.253171	4.245	2.05094	0.338098	4.25	3.24258	0.53454
4.254	2.11984	0.264078	4.254	1.57573	0.280583	4.252	1.4614	0.253515	4.248	2.06547	0.340494	4.252	3.25718	0.536948
4.256	2.14733	0.267503	4.256	1.57784	0.280958	4.255	1.45777	0.252885	4.25	2.08001	0.342891	4.255	3.27046	0.539136
4.259	2.17481	0.270926	4.259	1.57994	0.281333	4.257	1.45295	0.252048	4.253	2.09409	0.345211	4.257	3.28345	0.541278
4.261	2.20229	0.27435	4.261	1.58205	0.281707	4.259	1.44812	0.251211	4.255	2.10021	0.34622	4.259	3.29644	0.54342
4.264	2.22365	0.277011	4.264	1.59092	0.283287	4.262	1.44329	0.250373	4.258	2.10633	0.347229	4.262	3.30944	0.545562
4.266	2.23684	0.278653	4.266	1.60881	0.286472	4.264	1.44676	0.250975	4.26	2.11245	0.348238	4.264	3.3138	0.546281
4.268	2.25002	0.280295	4.268	1.62669	0.289657	4.267	1.45251	0.251973	4.263	2.11854	0.349242	4.267	3.31578	0.546608
4.271	2.26321	0.281938	4.271	1.64459	0.292844	4.269	1.45827	0.252971	4.265	2.12182	0.349782	4.269	3.31776	0.546934
4.273	2.27634	0.283574	4.273	1.65854	0.295328	4.272	1.46402	0.253969	4.267	2.1251	0.350323	4.272	3.31974	0.54726
4.276	2.28941	0.285202	4.276	1.66634	0.296717	4.274	1.47902	0.256571	4.27	2.12838	0.350863	4.274	3.32848	0.548701
4.278	2.30247	0.286829	4.278	1.67414	0.298106	4.277	1.49721	0.259727	4.272	2.13165	0.351404	4.277	3.33956	0.550527
4.281	2.31553	0.288456	4.281	1.68194	0.299495	4.279	1.5154	0.262882	4.275	2.14837	0.35416	4.279	3.35063	0.552353
4.283	2.32759	0.289959	4.283	1.68889	0.300733	4.282	1.5336	0.266038	4.277	2.1655	0.356984	4.282	3.36171	0.554179
4.286	2.3378	0.291231	4.286	1.69428	0.301692	4.284	1.54692	0.268349	4.28	2.18263	0.359808	4.284	3.37392	0.556192
4.288	2.34802	0.292503	4.288	1.69966	0.302651	4.287	1.55818	0.270303	4.282	2.19977	0.362632	4.287	3.3866	0.558282
4.291	2.35823	0.293776	4.291	1.70505	0.30361	4.289	1.56944	0.272256	4.285	2.21506	0.365153	4.289	3.39929	0.560373
4.293	2.36935	0.295161	4.293	1.71235	0.30491	4.292	1.5807	0.274209	4.287	2.23021	0.367651	4.292	3.41197	0.562464
4.296	2.38248	0.296797	4.296	1.72387	0.306961	4.294	1.58987	0.2758	4.29	2.24536	0.370149	4.294	3.42518	0.564643
4.298	2.3956	0.298431	4.298	1.73538	0.309011	4.297	1.59798	0.277207	4.292	2.26051	0.372647	4.297	3.43868	0.566867
4.301	2.40872	0.300066	4.301	1.74689	0.31106	4.299	1.60608	0.278613	4.295	2.27939	0.375758	4.299	3.45216	0.56909
4.303	2.41942	0.301398	4.303	1.75764	0.312975	4.302	1.61419	0.280019	4.297	2.29875	0.378949	4.302	3.46565	0.571314
4.306	2.42369	0.301931	4.306	1.76637	0.314529	4.304	1.62133	0.281258	4.3	2.31811	0.38214	4.304	3.48587	0.574647
4.308	2.42796	0.302463	4.308	1.7751	0.316083	4.306	1.62789	0.282396	4.302	2.33746	0.385331	4.306	3.5102	0.578657
4.311	2.43223	0.302995	4.311	1.78383	0.317637	4.309	1.63445	0.283533	4.305	2.34472	0.386528	4.309	3.53451	0.582665
4.313	2.43227	0.302999	4.313	1.79008	0.31875	4.311	1.64101	0.284671	4.307	2.34973	0.387354	4.311	3.55883	0.586673
4.316	2.41852	0.301286	4.316	1.78828	0.318431	4.314	1.65242	0.286651	4.31	2.35474	0.38818	4.314	3.58145	0.590403
4.318	2.40478	0.299575	4.318	1.78649	0.318111	4.316	1.66733	0.289238	4.312	2.35975	0.389006	4.316	3.60285	0.593932
4.32	2.39104	0.297863	4.32	1.78469	0.317792	4.319	1.68225	0.291825	4.314	2.36848	0.390444	4.319	3.62427	0.597462
4.323	2.37941	0.296415	4.323	1.78405	0.317678	4.321	1.69716	0.294412	4.317	2.37812	0.392034	4.321	3.64568	0.600991
4.325	2.37644	0.296045	4.325	1.78814	0.318405	4.324	1.71973	0.298328	4.319	2.38777	0.393625	4.324	3.66839	0.604735
4.328	2.37347	0.295675	4.328	1.79222	0.319133	4.326	1.74882	0.303373	4.322	2.39742	0.395216	4.326	3.69221	0.608662
4.33	2.3705	0.295304	4.33	1.79631	0.31986	4.329	1.77791	0.30842	4.324	2.412	0.397618	4.329	3.71604	0.61259
4.333	2.36878	0.29509	4.333	1.80276	0.321008	4.331	1.80699	0.313465	4.327	2.42814	0.400279	4.331	3.73986	0.616517
4.335	2.37373	0.295707	4.335	1.82176	0.324392	4.334	1.83619	0.31853	4.329	2.44428	0.40294	4.334	3.75553	0.6191
4.338	2.37869	0.296324	4.338	1.84077	0.327777	4.336	1.86552	0.323618	4.332	2.46042	0.405601	4.336	3.76308	0.620345
4.34	2.38364	0.296941	4.34	1.85977	0.33116	4.339	1.89484	0.328705	4.334	2.4798	0.408795	4.339	3.77063	0.621589
4.343	2.38873	0.297576	4.343	1.8785	0.334496	4.341	1.92418	0.333794	4.337	2.50045	0.4122	4.341	3.77818	0.622834
4.345	2.39486	0.298339	4.345	1.89521	0.337471	4.344	1.95427	0.339015	4.339	2.52111	0.415605	4.344	3.78632	0.624177
4.348	2.40099	0.299102	4.348	1.91192	0.340447	4.346	1.98527	0.344392	4.342	2.54176	0.41901	4.346	3.79517	0.625635
4.35	2.40712	0.299866	4.35	1.92864	0.343424	4.349	2.01627	0.349769	4.344	2.55571	0.42131	4.349	3.80402	0.627093
4.353	2.4127	0.300562	4.353	1.94544	0.346415	4.351	2.04727	0.355148	4.347	2.56641	0.423073	4.351	3.81287	0.628553
4.355	2.41215	0.300492	4.355	1.9632	0.349578	4.354	2.07778	0.360439	4.349	2.57711	0.424837	4.354	3.82567	0.630662
4.358	2.41159	0.300423	4.358	1.98097	0.352742	4.356	2.1076	0.365612	4.352	2.58781	0.426601	4.356	3.84392	0.633671
4.36	2.41103	0.300354	4.36	1.99873	0.355905	4.358	2.13742	0.370785	4.354	2.5971	0.428133	4.358	3.86217	0.63668
4.363	2.41028	0.300259	4.363	2.01568	0.358923	4.361	2.16724	0.375958	4.357	2.60557	0.42953	4.361	3.88042	0.639688
4.365	2.40502	0.299604	4.365	2.01407	0.358636	4.363	2.1954	0.380844	4.359	2.61405	0.430927	4.363	3.89934	0.642807
4.368	2.39975	0.298949	4.368	2.01246	0.35835	4.366	2.22083	0.385256	4.361	2.62252	0.432323	4.366	3.91932	0.646101
4.37	2.39449	0.298293	4.37	2.01085	0.358063	4.368	2.24626	0.389667	4.364	2.63201	0.433888	4.368	3.93931	0.649396
4.372	2.38928	0.297643	4.372	2.00921	0.35777	4.371	2.27169	0.394079	4.366	2.64222	0.435571	4.371	3.95929	0.65269
4.375	2.39602	0.298484	4.375	1.99776	0.355731	4.373	2.29463	0.398058	4.369	2.65242	0.437253	4.373	3.98067	0.656215
4.377	2.40277	0.299324	4.377	1.9863	0.353691	4.376	2.3127	0.401192	4.371	2.66263	0.438935	4.376	4.00474	0.660182
4.38	2.40952	0.300165	4.38	1.97485	0.351652	4.378	2.33076	0.404326	4.374	2.68115	0.441989	4.378	4.0288	0.66415
4.382	2.41627	0.301005	4.382	1.9634	0.349613	4.381	2.34883	0.40746	4.376	2.70657	0.446179	4.381	4.05287	0.668117
4.385	2.43843	0.303766	4.385	1.96246	0.349446	4.383	2.36871	0.410908	4.379	2.73199	0.45037	4.383	4.07853	0.672346
4.387	2.46114	0.306596	4.387	1.96191	0.349347	4.386	2.39284	0.415095	4.381	2.75741	0.45456	4.386	4.10792	0.677193
4.39	2.48387	0.309427	4.39	1.96135	0.349248	4.388	2.41697	0.419281	4.384	2.7867	0.459388	4.388	4.13731	0.682037
4.392	2.50658	0.312256	4.392	1.96079	0.349149	4.391	2.4411	0.423466	4.386	2.81978	0.464842	4.391	4.1667	0.686882
4.395	2.53898	0.316293	4.395	1.96918	0.350642	4.393	2.46552	0.427702	4.389	2.85287	0.470296	4.393	4.1974	0.691942
4.397	2.57217	0.320427	4.397	1.97828	0.352263	4.396	2.49077	0.432082	4.391	2.88597	0.475753	4.396	4.23187	0.697625
4.4	2.60534	0.32456	4.4	1.98738	0.353883	4.398	2.51601	0.436461	4.394	2.91894	0.481189	4.398	4.26633	0.703306
4.402	2.63852	0.328693	4.402	1.99648	0.355503	4.401	2.54125	0.44084	4.396	2.95179	0.486603	4.401	4.30079	0.708987
4.405	2.65758	0.331068	4.405	2.02663	0.360872	4.403	2.56722	0.445345	4.399	2.98463	0.492017	4.403	4.33606	0.714801
4.407	2.67485	0.333219	4.407	2.05943	0.366713	4.405	2.59581	0.450304	4.401	3.01747	0.497431	4.405	4.37424	0.721094
4.41	2.69213	0.335371	4.41	2.09225	0.372557	4.408	2.62441	0.455265	4.404	3.04932	0.502682	4.408	4.41243	0.72739
4.412	2.7094	0.337522	4.412	2.12506	0.378399	4.41	2.65299	0.460224	4.406	3.07981	0.507708	4.41	4.45061	0.733684
4.415	2.72073	0.338934	4.415	2.13967	0.381001	4.413	2.6824	0.465326	4.408	3.1103	0.512734	4.413	4.48797	0.739843
4.417	2.73101	0.340214	4.417	2.15107	0.38303	4.415	2.71563	0.471089	4.411	3.14079	0.51776	4.415	4.52156	0.745381
4.42	2.74128	0.341494	4.42	2.16245	0.385058	4.418	2.74886	0.476855	4.413	3.17222	0.522941	4.418	4.55517	0.750921
4.422	2.75155	0.342774	4.422	2.17384	0.387086	4.42	2.78208	0.482618	4.416	3.20518	0.528375	4.42	4.58876	0.756459
4.424	2.76037	0.343873	4.424	2.17414	0.387139	4.423	2.81536	0.48839	4.418	3.23814	0.533809	4.423	4.62143	0.761843
4.427	2.76885	0.344929	4.427	2.17185	0.386731	4.425	2.84895	0.494218	4.421	3.2711	0.539243	4.425	4.64821	0.766259
4.429	2.77734	0.345986	4.429	2.16956	0.386323	4.428	2.88255	0.500046	4.423	3.30428	0.544711	4.428	4.675	0.770676
4.432	2.78582	0.347042	4.432	2.16727	0.385916	4.43	2.91615	0.505876	4.426	3.33786	0.550247	4.43	4.7018	0.775093
4.434	2.79616	0.348331	4.434	2.15906	0.384453	4.433	2.94935	0.511634	4.428	3.37144	0.555783	4.433	4.72762	0.77935
4.437	2.80706	0.349688	4.437	2.14909	0.382678	4.435	2.9788	0.516743	4.431	3.40502	0.561319	4.435	4.74439	0.782114
4.439	2.81795	0.351045	4.439	2.13912	0.380904	4.438	3.00825	0.521851	4.433	3.43634	0.566481	4.438	4.76115	0.784878
4.442	2.82884	0.352402	4.442	2.12916	0.379129	4.44	3.03771	0.526962	4.436	3.46219	0.570743	4.44	4.77793	0.787643
4.444	2.84641	0.354591	4.444	2.13467	0.380111	4.443	3.06562	0.531804	4.438	3.48804	0.575005	4.443	4.79496	0.790451
4.447	2.86641	0.357082	4.447	2.14581	0.382095	4.445	3.06779	0.53218	4.441	3.5139	0.579267	4.445	4.81649	0.794
4.449	2.88641	0.359573	4.449	2.15696	0.384079	4.448	3.06995	0.532556	4.443	3.53631	0.582962	4.448	4.83803	0.79755
4.452	2.9064	0.362064	4.452	2.1681	0.386063	4.45	3.07212	0.532931	4.446	3.5485	0.584971	4.45	4.85956	0.8011
4.454	2.92407	0.364265	4.454	2.18509	0.389089	4.453	3.07424	0.533299	4.448	3.56068	0.586979	4.453	4.88121	0.804669
4.457	2.94073	0.36634	4.457	2.20466	0.392572	4.455	3.0735	0.53317	4.451	3.57286	0.588987	4.455	4.90973	0.809371
4.459	2.95737	0.368414	4.459	2.22421	0.396055	4.457	3.07275	0.533041	4.453	3.58631	0.591205	4.457	4.93825	0.814073
4.462	2.97402	0.370488	4.462	2.24377	0.399538	4.46	3.07201	0.532913	4.455	3.60456	0.594212	4.46	4.96678	0.818774
4.464	2.99564	0.37318	4.464	2.25598	0.401712	4.462	3.07127	0.532784	4.458	3.6228	0.59722	4.462	4.99531	0.823478
4.467	3.01984	0.376195	4.467	2.26434	0.4032	4.465	3.07723	0.533817	4.46	3.64104	0.600227	4.465	5.0298	0.829165
4.469	3.04403	0.379209	4.469	2.2727	0.404688	4.467	3.08335	0.53488	4.463	3.66027	0.603396	4.467	5.06445	0.834876
4.472	3.06824	0.382225	4.472	2.28105	0.406176	4.47	3.08948	0.535942	4.465	3.68439	0.607372	4.47	5.0991	0.840588
4.474	3.08258	0.384012	4.474	2.2781	0.40565	4.472	3.0956	0.537005	4.468	3.70851	0.611348	4.472	5.13374	0.846299
4.476	3.09082	0.385038	4.476	2.26813	0.403875	4.475	3.12892	0.542785	4.47	3.73263	0.615324	4.475	5.16835	0.852003
4.479	3.09905	0.386063	4.479	2.25816	0.4021	4.477	3.16413	0.548892	4.473	3.75824	0.619547	4.477	5.20293	0.857705
4.481	3.10728	0.387088	4.481	2.2482	0.400326	4.48	3.19933	0.554999	4.475	3.79442	0.625512	4.48	5.23751	0.863406
4.484	3.1129	0.387788	4.484	2.25077	0.400784	4.482	3.23453	0.561106	4.478	3.83061	0.631477	4.482	5.2721	0.869107
4.486	3.11661	0.388251	4.486	2.26247	0.402867	4.485	3.26549	0.566476	4.48	3.86679	0.637441	4.485	5.30853	0.875112
4.489	3.12033	0.388714	4.489	2.27417	0.404951	4.487	3.29593	0.571757	4.483	3.90317	0.643439	4.487	5.34516	0.881151
4.491	3.12404	0.389177	4.491	2.28587	0.407035	4.49	3.32637	0.577038	4.485	3.94176	0.6498	4.49	5.38178	0.887189
4.494	3.13251	0.390231	4.494	2.31052	0.411423	4.492	3.35682	0.582319	4.488	3.98035	0.656162	4.492	5.41841	0.893227
4.496	3.14501	0.391789	4.496	2.34618	0.417773	4.495	3.38477	0.587168	4.49	4.01894	0.662524	4.495	5.45885	0.899893
4.499	3.15752	0.393346	4.499	2.38183	0.424121	4.497	3.41231	0.591946	4.493	4.05763	0.668901	4.497	5.49994	0.906667
4.501	3.17002	0.394904	4.501	2.41748	0.430469	4.5	3.43984	0.596722	4.495	4.09863	0.675661	4.5	5.54102	0.913439
4.504	3.19601	0.398141	4.504	2.4624	0.438468	4.502	3.46738	0.601498	4.498	4.13963	0.68242	4.502	5.5821	0.920211
4.506	3.23537	0.403045	4.506	2.51649	0.4481	4.504	3.48519	0.604588	4.5	4.18064	0.689179	4.504	5.62797	0.927772
4.509	3.27473	0.407949	4.509	2.57059	0.457732	4.507	3.50079	0.607294	4.502	4.22164	0.695938	4.507	5.67494	0.935516
4.511	3.31411	0.412854	4.511	2.6247	0.467368	4.509	3.51638	0.609998	4.505	4.26474	0.703044	4.509	5.7219	0.943257
4.514	3.35958	0.418518	4.514	2.66627	0.47477	4.512	3.53197	0.612703	4.507	4.30785	0.71015	4.512	5.76886	0.950998
4.516	3.41215	0.425067	4.516	2.69333	0.479588	4.514	3.54301	0.614619	4.51	4.35095	0.717255	4.514	5.80735	0.957343
4.519	3.46469	0.431613	4.519	2.72038	0.484404	4.517	3.55273	0.616304	4.512	4.39406	0.724361	4.517	5.84336	0.963279
4.521	3.51724	0.438159	4.521	2.74742	0.489221	4.519	3.56244	0.617989	4.515	4.42618	0.729657	4.519	5.87938	0.969217
4.524	3.56581	0.44421	4.524	2.77517	0.49416	4.522	3.57216	0.619674	4.517	4.45779	0.734867	4.522	5.91538	0.975153
4.526	3.60896	0.449585	4.526	2.80382	0.499263	4.524	3.58777	0.622382	4.52	4.48939	0.740077	4.524	5.95171	0.981141
4.528	3.6521	0.454959	4.528	2.83248	0.504367	4.527	3.60552	0.625463	4.522	4.521	0.745288	4.527	5.98815	0.987149
4.531	3.69526	0.460336	4.531	2.86115	0.509472	4.529	3.62329	0.628544	4.525	4.55441	0.750795	4.529	6.02461	0.993159
4.533	3.73288	0.465022	4.533	2.88854	0.514349	4.532	3.64105	0.631625	4.527	4.58799	0.756331	4.532	6.06106	0.999167
4.536	3.76172	0.468615	4.536	2.91392	0.518868	4.534	3.66116	0.635114	4.53	4.62157	0.761867	4.534	6.08841	1.00368
4.538	3.79058	0.47221	4.538	2.93931	0.523388	4.537	3.68232	0.638785	4.532	4.65515	0.767403	4.537	6.11174	1.00752
4.541	3.81942	0.475803	4.541	2.96468	0.527906	4.539	3.70348	0.642455	4.535	4.68314	0.772018	4.539	6.13506	1.01137
4.543	3.84924	0.479518	4.543	2.99271	0.532898	4.542	3.72465	0.646127	4.537	4.71029	0.776493	4.542	6.15839	1.01521
4.546	3.88087	0.483457	4.546	3.0257	0.538772	4.544	3.76146	0.652515	4.54	4.73744	0.780969	4.544	6.18119	1.01897
4.548	3.91249	0.487397	4.548	3.05869	0.544646	4.547	3.80663	0.660349	4.542	4.76459	0.785445	4.547	6.20371	1.02268
4.551	3.94413	0.491339	4.551	3.09169	0.550522	4.549	3.85179	0.668184	4.545	4.79482	0.790427	4.549	6.22623	1.0264
4.553	3.97562	0.495262	4.553	3.11717	0.55506	4.552	3.89697	0.676022	4.547	4.82568	0.795514	4.552	6.24876	1.03011
4.556	4.00682	0.499148	4.556	3.12584	0.556603	4.554	3.94634	0.684585	4.549	4.85654	0.800602	4.554	6.28101	1.03543
4.558	4.03802	0.503035	4.558	3.13451	0.558147	4.556	3.99837	0.693611	4.552	4.8874	0.805689	4.556	6.31943	1.04176
4.561	4.06922	0.506921	4.561	3.14317	0.559689	4.559	4.0504	0.702638	4.554	4.92224	0.811433	4.559	6.35785	1.04809
4.563	4.10009	0.510767	4.563	3.1542	0.561652	4.561	4.10243	0.711664	4.557	4.95818	0.817357	4.561	6.39627	1.05443
4.566	4.13004	0.514499	4.566	3.17159	0.564749	4.564	4.15183	0.720233	4.559	4.99411	0.82328	4.564	6.43414	1.06067
4.568	4.16	0.518231	4.568	3.18898	0.567846	4.566	4.19922	0.728454	4.562	5.03004	0.829203	4.566	6.47157	1.06684
4.571	4.18997	0.521964	4.571	3.20638	0.570944	4.569	4.24662	0.736675	4.564	5.07016	0.835817	4.569	6.509	1.07301
4.573	4.21708	0.525341	4.573	3.22499	0.574258	4.571	4.29401	0.744896	4.567	5.11172	0.842669	4.571	6.54643	1.07918
4.576	4.23472	0.527538	4.576	3.24764	0.578292	4.574	4.33692	0.75234	4.569	5.15329	0.849521	4.574	6.58782	1.086
4.578	4.25237	0.529737	4.578	3.2703	0.582327	4.576	4.37584	0.759091	4.572	5.19485	0.856372	4.576	6.63268	1.0934
4.58	4.27001	0.531935	4.58	3.29296	0.586361	4.579	4.41475	0.765843	4.574	5.24179	0.86411	4.579	6.67754	1.10079
4.583	4.28677	0.534023	4.583	3.31714	0.590667	4.581	4.45367	0.772594	4.577	5.29102	0.872226	4.581	6.7224	1.10819
4.585	4.29983	0.53565	4.585	3.34765	0.5961	4.584	4.48892	0.778708	4.579	5.34025	0.880341	4.584	6.76255	1.11481
4.588	4.31289	0.537277	4.588	3.37816	0.601533	4.586	4.52036	0.784163	4.582	5.38947	0.888456	4.586	6.79783	1.12062
4.59	4.32595	0.538904	4.59	3.40869	0.606969	4.589	4.55179	0.789615	4.584	5.43577	0.896088	4.589	6.83309	1.12644
4.593	4.33919	0.540553	4.593	3.4368	0.611974	4.591	4.58322	0.795067	4.587	5.48054	0.903469	4.591	6.86836	1.13225
4.595	4.35343	0.542327	4.595	3.45171	0.61463	4.594	4.61092	0.799872	4.589	5.52532	0.91085	4.594	6.90588	1.13844
4.598	4.36767	0.544101	4.598	3.46664	0.617287	4.596	4.63406	0.803887	4.592	5.57009	0.918231	4.596	6.94617	1.14508
4.6	4.3819	0.545874	4.6	3.48155	0.619943	4.599	4.6572	0.807901	4.594	5.61151	0.925059	4.599	6.98645	1.15172
4.603	4.39633	0.547671	4.603	3.4959	0.622498	4.601	4.68034	0.811915	4.596	5.65084	0.931543	4.601	7.02672	1.15836
4.605	4.41224	0.549654	4.605	3.50587	0.624273	4.603	4.7032	0.815881	4.599	5.69018	0.938027	4.603	7.06971	1.16544
4.608	4.42815	0.551635	4.608	3.51583	0.626047	4.606	4.72566	0.819776	4.601	5.72951	0.944511	4.606	7.11661	1.17317
4.61	4.44406	0.553618	4.61	3.5258	0.627822	4.608	4.74812	0.823674	4.604	5.76622	0.950562	4.608	7.16352	1.18091
4.613	4.46095	0.555721	4.613	3.53672	0.629767	4.611	4.77058	0.82757	4.606	5.80098	0.956293	4.611	7.21042	1.18864
4.615	4.48961	0.559291	4.615	3.55919	0.633768	4.613	4.79583	0.831949	4.609	5.83574	0.962023	4.613	7.25526	1.19603
4.618	4.51828	0.562862	4.618	3.58167	0.637771	4.616	4.82584	0.837155	4.611	5.8705	0.967753	4.616	7.29659	1.20284
4.62	4.54693	0.566433	4.62	3.60414	0.641771	4.618	4.85586	0.842363	4.614	5.90242	0.973016	4.618	7.33794	1.20966
4.623	4.5757	0.570016	4.623	3.62686	0.645818	4.621	4.88587	0.847568	4.616	5.93186	0.977869	4.621	7.37927	1.21647
4.625	4.60722	0.573942	4.625	3.65609	0.651022	4.623	4.91978	0.853452	4.619	5.9613	0.982722	4.623	7.42225	1.22356
4.628	4.63872	0.577867	4.628	3.6853	0.656224	4.626	4.96167	0.860718	4.621	5.99074	0.987575	4.626	7.46859	1.2312
4.63	4.67023	0.581793	4.63	3.71453	0.661428	4.628	5.00355	0.867984	4.624	6.02311	0.992912	4.628	7.51493	1.23884
4.632	4.70174	0.585717	4.632	3.74374	0.66663	4.631	5.04545	0.875253	4.626	6.05855	0.998754	4.631	7.56129	1.24648
4.635	4.73219	0.589511	4.635	3.78273	0.673572	4.633	5.08532	0.882168	4.629	6.09399	1.0046	4.633	7.605	1.25369
4.637	4.76265	0.593306	4.637	3.82173	0.680518	4.636	5.12021	0.888222	4.631	6.12942	1.01044	4.636	7.64224	1.25983
4.64	4.7931	0.597099	4.64	3.86073	0.687461	4.638	5.15511	0.894275	4.634	6.17042	1.0172	4.638	7.67949	1.26597
4.642	4.82355	0.600893	4.642	3.89972	0.694404	4.641	5.19002	0.90033	4.636	6.21829	1.02509	4.641	7.71675	1.27211
4.645	4.84123	0.603094	4.645	3.93212	0.700174	4.643	5.22113	0.905728	4.639	6.26616	1.03298	4.643	7.75353	1.27817
4.647	4.85837	0.60523	4.647	3.96424	0.705894	4.646	5.24081	0.909141	4.641	6.31403	1.04087	4.646	7.78892	1.28401
4.65	4.87552	0.607366	4.65	3.99638	0.711616	4.648	5.26048	0.912554	4.643	6.36588	1.04942	4.648	7.82431	1.28984
4.652	4.89267	0.609502	4.652	4.0285	0.717336	4.651	5.28015	0.915967	4.646	6.42359	1.05893	4.651	7.8597	1.29567
4.655	4.91033	0.611702	4.655	4.05549	0.722141	4.653	5.30097	0.919578	4.648	6.48129	1.06844	4.653	7.8937	1.30128
4.657	4.92804	0.613908	4.657	4.08205	0.726872	4.655	5.32609	0.923935	4.651	6.539	1.07796	4.655	7.92235	1.306
4.66	4.94574	0.616114	4.66	4.10861	0.7316	4.658	5.35121	0.928293	4.653	6.59664	1.08746	4.658	7.95099	1.31072
4.662	4.96344	0.618319	4.662	4.13516	0.736328	4.66	5.37633	0.932651	4.656	6.65415	1.09694	4.66	7.97964	1.31545
4.665	4.98295	0.62075	4.665	4.15543	0.739938	4.663	5.40122	0.936969	4.658	6.71167	1.10642	4.663	8.01051	1.32053
4.667	5.0027	0.623209	4.667	4.17486	0.743398	4.665	5.42492	0.94108	4.661	6.76918	1.1159	4.665	8.05233	1.32743
4.67	5.02244	0.625669	4.67	4.1943	0.746859	4.668	5.44861	0.94519	4.663	6.82695	1.12543	4.668	8.09416	1.33432
4.672	5.04219	0.628129	4.672	4.21374	0.75032	4.67	5.47231	0.949301	4.666	6.88527	1.13504	4.67	8.13598	1.34122
4.675	5.06586	0.631078	4.675	4.23553	0.7542	4.673	5.49739	0.953651	4.668	6.94359	1.14465	4.673	8.1791	1.34833
4.677	5.09025	0.634117	4.677	4.25776	0.758158	4.675	5.53198	0.959652	4.671	7.00191	1.15427	4.675	8.23115	1.35691
4.68	5.11464	0.637154	4.68	4.27998	0.762115	4.678	5.56657	0.965652	4.673	7.05739	1.16341	4.678	8.28318	1.36548
4.682	5.13903	0.640192	4.682	4.3022	0.766071	4.68	5.60115	0.971651	4.676	7.10551	1.17134	4.68	8.33521	1.37406
4.684	5.15563	0.642261	4.684	4.34125	0.773025	4.683	5.63583	0.977667	4.678	7.15364	1.17928	4.683	8.38681	1.38257
4.687	5.17036	0.644096	4.687	4.38432	0.780695	4.685	5.67154	0.983862	4.681	7.20176	1.18721	4.685	8.43391	1.39033
4.689	5.18509	0.645931	4.689	4.4274	0.788366	4.688	5.70724	0.990055	4.683	7.24803	1.19484	4.688	8.481	1.39809
4.692	5.19983	0.647767	4.692	4.47049	0.796039	4.69	5.74294	0.996248	4.686	7.28836	1.20149	4.69	8.52808	1.40586
4.694	5.20995	0.649028	4.694	4.51129	0.803304	4.693	5.77827	1.00238	4.688	7.32868	1.20814	4.693	8.57534	1.41365
4.697	5.21868	0.650115	4.697	4.55142	0.810449	4.695	5.80586	1.00716	4.69	7.36901	1.21478	4.695	8.62639	1.42206
4.699	5.22741	0.651203	4.699	4.59153	0.817591	4.698	5.83347	1.01195	4.693	7.40819	1.22124	4.698	8.67745	1.43048
4.702	5.23614	0.65229	4.702	4.63164	0.824733	4.7	5.86106	1.01674	4.695	7.44264	1.22692	4.7	8.7285	1.4389
4.704	5.24798	0.653766	4.704	4.66183	0.830109	4.702	5.88865	1.02153	4.698	7.47709	1.2326	4.702	8.7795	1.4473
4.707	5.26098	0.655385	4.707	4.68832	0.834826	4.705	5.91544	1.02617	4.7	7.51154	1.23828	4.705	8.8225	1.45439
4.709	5.27398	0.657004	4.709	4.71481	0.839543	4.707	5.94224	1.03082	4.703	7.54623	1.244	4.707	8.86551	1.46148
4.712	5.28698	0.658624	4.712	4.74131	0.844262	4.71	5.96903	1.03547	4.705	7.58228	1.24994	4.71	8.90851	1.46857
4.714	5.31832	0.662527	4.714	4.75326	0.84639	4.712	5.99582	1.04012	4.708	7.61834	1.25589	4.712	8.95151	1.47566
4.717	5.35788	0.667456	4.717	4.75871	0.847361	4.715	6.00726	1.0421	4.71	7.65439	1.26183	4.715	8.99923	1.48353
4.719	5.39743	0.672383	4.719	4.76416	0.84833	4.717	6.01815	1.04399	4.713	7.69129	1.26791	4.717	9.04711	1.49142
4.722	5.43698	0.67731	4.722	4.7696	0.8493	4.72	6.02904	1.04588	4.715	7.73501	1.27512	4.72	9.09502	1.49932
4.724	5.48566	0.683375	4.724	4.78232	0.851564	4.722	6.03993	1.04777	4.718	7.77874	1.28233	4.722	9.1429	1.50721
4.727	5.5392	0.690044	4.727	4.7989	0.854518	4.725	6.06255	1.05169	4.72	7.82246	1.28953	4.725	9.1921	1.51532
4.729	5.59274	0.696713	4.729	4.81549	0.857471	4.727	6.08612	1.05578	4.723	7.86646	1.29679	4.727	9.24141	1.52345
4.732	5.6463	0.703385	4.732	4.83209	0.860426	4.73	6.1097	1.05987	4.725	7.91433	1.30468	4.73	9.29074	1.53158
4.734	5.69528	0.709487	4.734	4.85862	0.865151	4.732	6.13328	1.06396	4.728	7.9622	1.31257	4.732	9.34005	1.53971
4.736	5.74139	0.715232	4.736	4.89142	0.870992	4.735	6.16626	1.06968	4.73	8.01008	1.32046	4.735	9.39155	1.5482
4.739	5.78752	0.720979	4.739	4.92424	0.876836	4.737	6.20048	1.07562	4.733	8.0581	1.32838	4.737	9.44334	1.55674
4.741	5.83364	0.726723	4.741	4.95705	0.882678	4.74	6.23469	1.08155	4.735	8.11184	1.33724	4.74	9.49513	1.56527
4.744	5.86222	0.730284	4.744	4.99243	0.888978	4.742	6.26892	1.08749	4.737	8.16558	1.3461	4.742	9.54694	1.57382
4.746	5.87782	0.732227	4.746	5.02969	0.895612	4.745	6.3023	1.09328	4.74	8.21932	1.35496	4.745	9.59951	1.58248
4.749	5.89341	0.73417	4.749	5.06695	0.902247	4.747	6.33552	1.09905	4.742	8.27307	1.36382	4.747	9.65222	1.59117
4.751	5.90902	0.736114	4.751	5.10422	0.908884	4.75	6.36875	1.10481	4.745	8.32608	1.37256	4.75	9.70493	1.59986
4.754	5.9281	0.738491	4.754	5.13677	0.914679	4.752	6.40198	1.11057	4.747	8.37908	1.38129	4.752	9.75766	1.60855
4.756	5.95019	0.741243	4.756	5.16524	0.919749	4.754	6.43038	1.1155	4.75	8.43208	1.39003	4.754	9.79938	1.61543
4.759	5.9723	0.743997	4.759	5.19372	0.92482	4.757	6.45761	1.12022	4.752	8.48508	1.39877	4.757	9.83842	1.62187
4.761	5.99439	0.746749	4.761	5.22219	0.92989	4.759	6.48483	1.12495	4.755	8.53855	1.40758	4.759	9.87746	1.6283
4.764	6.01779	0.749664	4.764	5.25701	0.936091	4.762	6.51205	1.12967	4.757	8.59204	1.4164	4.762	9.9165	1.63474
4.766	6.04249	0.75274	4.766	5.29824	0.943431	4.764	6.53881	1.13431	4.76	8.64554	1.42522	4.764	9.95418	1.64095
4.769	6.06718	0.755817	4.769	5.33946	0.950771	4.767	6.56541	1.13893	4.762	8.69904	1.43404	4.767	9.99143	1.64709
4.771	6.09189	0.758894	4.771	5.38069	0.958114	4.769	6.59201	1.14354	4.765	8.74743	1.44202	4.769	10.0287	1.65323
4.774	6.12257	0.762717	4.774	5.42032	0.965171	4.772	6.61862	1.14815	4.767	8.79524	1.4499	4.772	10.0659	1.65937
4.776	6.16033	0.767421	4.776	5.45808	0.971894	4.774	6.65172	1.1539	4.77	8.84305	1.45778	4.774	10.1077	1.66626
4.779	6.1981	0.772126	4.779	5.49585	0.97862	4.777	6.6873	1.16007	4.772	8.89086	1.46566	4.777	10.1513	1.67344
4.781	6.23586	0.77683	4.781	5.53361	0.985343	4.779	6.72288	1.16624	4.775	8.93591	1.47309	4.779	10.1949	1.68063
4.784	6.26611	0.780598	4.784	5.57266	0.992296	4.782	6.75845	1.17241	4.777	8.9805	1.48044	4.782	10.2384	1.68781
4.786	6.28597	0.783073	4.786	5.61344	0.999559	4.784	6.80484	1.18046	4.78	9.02509	1.48779	4.784	10.2879	1.69597
4.788	6.30584	0.785548	4.788	5.65423	1.00682	4.787	6.85627	1.18938	4.782	9.06968	1.49514	4.787	10.3402	1.70459
4.791	6.32572	0.788024	4.791	5.69503	1.01409	4.789	6.90768	1.1983	4.784	9.11346	1.50236	4.789	10.3925	1.71321
4.793	6.34114	0.789946	4.793	5.7318	1.02063	4.792	6.95909	1.20722	4.787	9.15706	1.50954	4.792	10.4448	1.72183
4.796	6.34937	0.790971	4.796	5.76207	1.02602	4.794	7.00725	1.21557	4.789	9.20067	1.51673	4.794	10.4915	1.72952
4.798	6.35761	0.791997	4.798	5.79235	1.03142	4.797	7.05361	1.22361	4.792	9.24427	1.52392	4.797	10.535	1.7367
4.801	6.36584	0.793022	4.801	5.82261	1.0368	4.799	7.09995	1.23165	4.794	9.29216	1.53181	4.799	10.5786	1.74388
4.803	6.37405	0.794045	4.803	5.84914	1.04153	4.801	7.14629	1.23969	4.797	9.34132	1.53992	4.801	10.6221	1.75106
4.806	6.38222	0.795063	4.806	5.86852	1.04498	4.804	7.18488	1.24639	4.799	9.39049	1.54803	4.804	10.665	1.75813
4.808	6.39039	0.796081	4.808	5.88789	1.04843	4.806	7.21835	1.25219	4.802	9.43966	1.55613	4.806	10.7074	1.76511
4.811	6.39857	0.797099	4.811	5.90727	1.05188	4.809	7.25184	1.258	4.804	9.489	1.56426	4.809	10.7498	1.7721
4.813	6.40905	0.798405	4.813	5.92625	1.05526	4.811	7.28531	1.26381	4.807	9.53842	1.57241	4.811	10.7921	1.77909
4.816	6.42483	0.800372	4.816	5.94432	1.05848	4.814	7.30719	1.2676	4.809	9.58783	1.58056	4.814	10.8301	1.78534
4.818	6.44062	0.802338	4.818	5.9624	1.0617	4.816	7.31999	1.26982	4.812	9.63724	1.5887	4.816	10.8645	1.79102
4.821	6.45641	0.804304	4.821	5.98047	1.06491	4.819	7.3328	1.27205	4.814	9.68577	1.5967	4.819	10.899	1.79671
4.823	6.47023	0.806027	4.823	5.99582	1.06765	4.821	7.34561	1.27427	4.817	9.73389	1.60463	4.821	10.9335	1.80239
4.826	6.47865	0.807076	4.826	6.00362	1.06904	4.824	7.35977	1.27673	4.819	9.78203	1.61257	4.824	10.9715	1.80865
4.828	6.48707	0.808125	4.828	6.01142	1.07042	4.826	7.37518	1.2794	4.822	9.83015	1.6205	4.826	11.0127	1.81544
4.831	6.4955	0.809174	4.831	6.01922	1.07181	4.829	7.39058	1.28207	4.824	9.87671	1.62818	4.829	11.0539	1.82223
4.833	6.50726	0.81064	4.833	6.02588	1.073	4.831	7.406	1.28474	4.827	9.92241	1.63571	4.831	11.0951	1.82903
4.836	6.53041	0.813523	4.836	6.02867	1.0735	4.834	7.4269	1.28837	4.829	9.96811	1.64325	4.834	11.1405	1.83651
4.838	6.55356	0.816408	4.838	6.03145	1.07399	4.836	7.45375	1.29303	4.831	10.0138	1.65078	4.836	11.1903	1.84473
4.84	6.57671	0.819292	4.84	6.03424	1.07449	4.839	7.4806	1.29769	4.834	10.0631	1.65891	4.839	11.2402	1.85295
4.843	6.60142	0.82237	4.843	6.04031	1.07557	4.841	7.50746	1.30235	4.836	10.1148	1.66743	4.841	11.2901	1.86117
4.845	6.63288	0.826288	4.845	6.06056	1.07917	4.844	7.53282	1.30674	4.839	10.1665	1.67596	4.844	11.3389	1.86922
4.848	6.66432	0.830205	4.848	6.0808	1.08278	4.846	7.55627	1.31081	4.841	10.2182	1.68448	4.846	11.3863	1.87704
4.85	6.69577	0.834123	4.85	6.10104	1.08638	4.849	7.57972	1.31488	4.844	10.2732	1.69353	4.849	11.4338	1.88486
4.853	6.73	0.838388	4.853	6.12208	1.09013	4.851	7.60316	1.31895	4.846	10.3306	1.703	4.851	11.4812	1.89269
4.855	6.78007	0.844625	4.855	6.14764	1.09468	4.853	7.62252	1.3223	4.849	10.3881	1.71248	4.853	11.5293	1.90061
4.858	6.83016	0.850865	4.858	6.17321	1.09923	4.856	7.63569	1.32459	4.851	10.4455	1.72195	4.856	11.5783	1.90869
4.86	6.88023	0.857103	4.86	6.19877	1.10379	4.858	7.64887	1.32688	4.854	10.5041	1.73161	4.858	11.6273	1.91677
4.863	6.93054	0.863369	4.863	6.2269	1.10879	4.861	7.66205	1.32916	4.856	10.5638	1.74145	4.861	11.6763	1.92485
4.865	6.98274	0.869872	4.865	6.27557	1.11746	4.863	7.67145	1.33079	4.859	10.6235	1.75129	4.863	11.7271	1.93321
4.868	7.03492	0.876373	4.868	6.32422	1.12612	4.866	7.67412	1.33126	4.861	10.6832	1.76113	4.866	11.7808	1.94207
4.87	7.0871	0.882873	4.87	6.37287	1.13479	4.868	7.67678	1.33172	4.864	10.7448	1.77128	4.868	11.8346	1.95094
4.873	7.1377	0.889177	4.873	6.42174	1.14349	4.871	7.67944	1.33218	4.866	10.8085	1.78178	4.871	11.8884	1.9598
4.875	7.16797	0.892947	4.875	6.47318	1.15265	4.873	7.68674	1.33345	4.869	10.8722	1.79228	4.873	11.945	1.96914
4.878	7.19825	0.896719	4.878	6.52463	1.16181	4.876	7.70394	1.33643	4.871	10.9359	1.80278	4.876	12.0077	1.97948
4.88	7.22851	0.900489	4.88	6.57606	1.17097	4.878	7.72114	1.33941	4.874	10.9957	1.81265	4.878	12.0705	1.98982
4.883	7.25818	0.904185	4.883	6.62695	1.18003	4.881	7.73834	1.3424	4.876	11.0505	1.82168	4.881	12.1332	2.00016
4.885	7.27094	0.905774	4.885	6.66237	1.18634	4.883	7.7608	1.34629	4.878	11.1053	1.83071	4.883	12.1967	2.01064
4.888	7.28369	0.907363	4.888	6.69777	1.19264	4.886	7.79695	1.35256	4.881	11.1601	1.83975	4.886	12.2623	2.02145
4.89	7.29644	0.908951	4.89	6.73317	1.19894	4.888	7.83308	1.35883	4.883	11.2121	1.84832	4.888	12.3279	2.03226
4.892	7.30919	0.91054	4.892	6.76859	1.20525	4.891	7.86921	1.3651	4.886	11.2598	1.85618	4.891	12.3935	2.04307
4.895	7.33143	0.91331	4.895	6.78169	1.20758	4.893	7.90964	1.37211	4.888	11.3075	1.86404	4.893	12.4559	2.05336
4.897	7.35372	0.916087	4.897	6.79469	1.2099	4.896	7.96385	1.38152	4.891	11.3552	1.8719	4.896	12.508	2.06195
4.9	7.376	0.918862	4.9	6.80769	1.21221	4.898	8.01805	1.39092	4.893	11.4011	1.87947	4.898	12.5601	2.07053
4.902	7.39828	0.921638	4.902	6.82068	1.21453	4.9	8.07225	1.40032	4.896	11.4436	1.88648	4.9	12.6122	2.07912
4.905	7.42217	0.924614	4.905	6.83096	1.21636	4.903	8.12133	1.40884	4.898	11.4862	1.8935	4.903	12.6631	2.08751
4.907	7.44613	0.927598	4.907	6.84112	1.21816	4.905	8.1496	1.41374	4.901	11.5287	1.90051	4.905	12.709	2.09509
4.91	7.47008	0.930583	4.91	6.85127	1.21997	4.908	8.17789	1.41865	4.903	11.5736	1.90791	4.908	12.755	2.10267
4.912	7.49404	0.933568	4.912	6.86142	1.22178	4.91	8.20617	1.42355	4.906	11.6238	1.91618	4.91	12.801	2.11025
4.915	7.52368	0.93726	4.915	6.87993	1.22508	4.913	8.23422	1.42842	4.908	11.6739	1.92445	4.913	12.8472	2.11786
4.917	7.55383	0.941016	4.917	6.89918	1.2285	4.915	8.26107	1.43308	4.911	11.7241	1.93272	4.915	12.8945	2.12565
4.92	7.58397	0.944771	4.92	6.91843	1.23193	4.918	8.28793	1.43774	4.913	11.7743	1.941	4.918	12.9417	2.13345
4.922	7.61412	0.948526	4.922	6.93768	1.23536	4.92	8.31478	1.44239	4.916	11.8247	1.9493	4.92	12.989	2.14124
4.925	7.63305	0.950885	4.925	6.97191	1.24145	4.923	8.34083	1.44691	4.918	11.8751	1.95761	4.923	13.0372	2.14919
4.927	7.65044	0.953051	4.927	7.00818	1.24791	4.925	8.36082	1.45038	4.921	11.9255	1.96592	4.925	13.0924	2.15829
4.93	7.66784	0.955218	4.93	7.04445	1.25437	4.928	8.3808	1.45385	4.923	11.9753	1.97414	4.928	13.1477	2.1674
4.932	7.68523	0.957385	4.932	7.08073	1.26083	4.93	8.40079	1.45731	4.925	12.0232	1.98203	4.93	13.203	2.17651
4.935	7.70632	0.960012	4.935	7.11799	1.26747	4.933	8.42217	1.46102	4.928	12.0711	1.98992	4.933	13.2583	2.18563
4.937	7.72811	0.962726	4.937	7.15543	1.27413	4.935	8.4604	1.46766	4.93	12.1189	1.99781	4.935	13.3143	2.19486
4.94	7.7499	0.965441	4.94	7.19289	1.2808	4.938	8.49864	1.47429	4.933	12.1691	2.00608	4.938	13.3703	2.20409
[truncated: 3,298 more rows]

## Sheet: Fig. 3c
Fig. 3c
Wild Type (Strep EL)			PhnL E175Q			PhnK E171Q			PhnK/L E171Q/E175Q
0.065	0.079	0.029	0.016	0.023	0.002	0.006	0.008	0.01	-0.0246	0.00302	0.00156
									Value excluded due to unaturally high background leading to a negative activity value

## Sheet: Sup. Fig. 2a
Sup. Fig. 2a

## Sheet: Sup. Fig. 7a (MonoQ)
Sup. Fig. 7a (MonoQ)
UV1_280		Cond		Fraction		UV2_260		Conc
ml	mAU	ml	mS/cm	ml	Fraction	ml	mAU	ml	%B
-2.13	0.463	-2.13	26.864	-0.12	F2	-2.13	0	-2.13	0
-2.12751	5.92075	-2.11755	26.841	-0.05	X.1	-2.12751	11.8384	-2.10509	18.3033
-2.12502	7.18969	-2.10509	26.841	11.44	Waste(Frac)	-2.12502	13.7227	-2.08018	20
-2.12254	8.45863	-2.09264	26.8219	11.54	Waste	-2.12254	15.607	-2.05527	20
-2.12005	9.72756	-2.08018	26.815	11.68	F2	-2.12005	17.4912	-2.03036	20
-2.11756	9.80952	-2.06773	26.739	19.8	A.1	-2.11756	17.5732	-2.00545	20
-2.11507	9.86758	-2.05527	26.739	20.3	A.2	-2.11507	17.6188	-1.98054	20
-2.11259	9.92564	-2.04282	26.6686	20.8	A.3	-2.11259	17.6645	-1.95563	20
-2.1101	9.98371	-2.03036	26.641	21.3	A.4	-2.1101	17.7102	-1.93072	20
-2.10761	9.98648	-2.01791	26.545	21.8	A.5	-2.10761	17.7052	-1.90581	20
-2.10512	9.98698	-2.00545	26.545	22.3	A.6	-2.10512	17.6982	-1.8809	20
-2.10263	9.98747	-1.993	26.4841	22.8	A.7	-2.10263	17.6912	-1.85599	20
-2.10015	9.98797	-1.98055	26.458	23.3	A.8	-2.10015	17.6842	-1.83108	20
-2.09766	9.98525	-1.96809	26.398	23.8	A.9	-2.09766	17.6743	-1.80617	20
-2.09517	9.98233	-1.95564	26.398	24.3	A.10	-2.09517	17.6643	-1.78126	20
-2.09268	9.9794	-1.94318	26.3823	24.8	A.11	-2.09268	17.6543	-1.75635	20
-2.0902	9.97648	-1.93073	26.375	25.3	A.12	-2.0902	17.6443	-1.73144	20
-2.08771	9.97808	-1.91827	26.415	25.8	B.12	-2.08771	17.6363	-1.70653	20
-2.08522	9.98007	-1.90582	26.415	26.3	B.11	-2.08522	17.6286	-1.68162	20
-2.08273	9.98206	-1.89336	26.476	26.8	B.10	-2.08273	17.6208	-1.65671	20
-2.08025	9.98405	-1.88091	26.507	27.3	B.9	-2.08025	17.613	-1.6318	20
-2.07776	9.98677	-1.86846	26.536	27.8	B.8	-2.07776	17.6114	-1.60689	20
-2.07527	9.98957	-1.856	26.536	28.3	B.7	-2.07527	17.6104	-1.58198	20
-2.07278	9.99237	-1.84355	26.5328	28.8	B.6	-2.07278	17.6094	-1.55707	20
-2.0703	9.99517	-1.83109	26.531	29.3	B.5	-2.0703	17.6084	-1.53216	20
-2.06781	10.0154	-1.81864	26.526	29.8	B.4	-2.06781	17.629	-1.50725	20
-2.06532	10.038	-1.80618	26.526	30.3	B.3	-2.06532	17.6525	-1.48234	20
-2.06283	10.0606	-1.79373	26.5216	30.8	B.2	-2.06283	17.676	-1.45743	20
-2.06034	10.0831	-1.78127	26.519	31.3	B.1	-2.06034	17.6995	-1.43252	20
-2.05786	10.1382	-1.76882	26.505	31.8	C.1	-2.05786	17.7727	-1.40761	20
-2.05537	10.1985	-1.75636	26.505	32.3	C.2	-2.05537	17.8539	-1.3827	20
-2.05288	10.2587	-1.74391	26.494	32.8	C.3	-2.05288	17.935	-1.35779	20
-2.05039	10.319	-1.73146	26.487	33.3	C.4	-2.05039	18.0162	-1.33288	20
-2.04791	10.3849	-1.719	26.471	33.8	C.5	-2.04791	18.0786	-1.30797	20
-2.04542	10.4519	-1.70655	26.471	34.3	C.6	-2.04542	18.1375	-1.28306	20
-2.04293	10.5189	-1.69409	26.4627	34.8	C.7	-2.04293	18.1964	-1.25815	20
-2.04044	10.5859	-1.68164	26.457	35.3	C.8	-2.04044	18.2553	-1.23324	20
-2.03795	10.607	-1.66918	26.444	35.8	C.9	-2.03795	18.2795	-1.20833	20
-2.03547	10.6182	-1.65673	26.444	36.3	C.10	-2.03547	18.2962	-1.18342	20
-2.03298	10.6293	-1.64427	26.4377	36.8	C.11	-2.03298	18.313	-1.15851	20
-2.03049	10.6405	-1.63182	26.433	37.3	C.12	-2.03049	18.3297	-1.1336	20
-2.028	10.6142	-1.61937	26.424	37.8	D.12	-2.028	18.2824	-1.10869	20
-2.02552	10.5786	-1.60691	26.424	38.3	D.11	-2.02552	18.2194	-1.08378	20
-2.02303	10.543	-1.59446	26.4207	38.8	D.10	-2.02303	18.1564	-1.05887	20
-2.02054	10.5075	-1.582	26.418	39.3	D.9	-2.02054	18.0934	-1.03396	20
-2.01805	10.4455	-1.56955	26.417	39.8	D.8	-2.01805	18.0379	-1.00905	20
-2.01557	10.3761	-1.55709	26.417	40.3	D.7	-2.01557	17.9845	-0.984142	20
-2.01308	10.3068	-1.54464	26.4159	40.8	D.6	-2.01308	17.9311	-0.959232	20
-2.01059	10.2374	-1.53218	26.415	41.3	D.5	-2.01059	17.8776	-0.934322	20
-2.0081	10.1892	-1.51973	26.414	41.8	D.4	-2.0081	17.8417	-0.909412	20
-2.00561	10.1475	-1.50728	26.414	42.3	D.3	-2.00561	17.8113	-0.884502	20
-2.00313	10.1059	-1.49482	26.4114	42.8	D.2	-2.00313	17.7808	-0.859592	20
-2.00064	10.0642	-1.48237	26.409	43.26	Waste(Frac)	-2.00064	17.7503	-0.834682	20
-1.99815	10.0274	-1.46991	26.403	43.37	Waste	-1.99815	17.7445	-0.809772	20
-1.99566	9.99223	-1.45746	26.403			-1.99566	17.7472	-0.784862	20
-1.99317	9.9571	-1.445	26.402			-1.99317	17.7498	-0.759952	20
-1.99069	9.92196	-1.43255	26.401			-1.99069	17.7525	-0.735042	20
-1.9882	9.91112	-1.42009	26.397			-1.9882	17.7618	-0.710132	20
-1.98571	9.90957	-1.40764	26.397			-1.98571	17.7735	-0.685222	20
-1.98322	9.90802	-1.39518	26.3922			-1.98322	17.7853	-0.660312	20
-1.98074	9.90646	-1.38273	26.387			-1.98074	17.797	-0.635402	20
-1.97825	9.9152	-1.37028	26.3792			-1.97825	17.8089	-0.610492	20
-1.97576	9.92826	-1.35782	26.379			-1.97576	17.821	-0.585582	20
-1.97327	9.94132	-1.34537	26.3748			-1.97327	17.833	-0.560672	20
-1.97079	9.95438	-1.33291	26.37			-1.97079	17.845	-0.535762	20
-1.9683	9.97965	-1.32046	26.3605			-1.9683	17.8469	-0.510852	20
-1.96581	10.0106	-1.308	26.36			-1.96581	17.8441	-0.485942	20
-1.96332	10.0415	-1.29555	26.3555			-1.96332	17.8414	-0.461033	20
-1.96084	10.0724	-1.2831	26.35			-1.96084	17.8387	-0.436123	20
-1.95835	10.0877	-1.27064	26.3444			-1.95835	17.8311	-0.411213	20
-1.95586	10.0951	-1.25819	26.344			-1.95586	17.8211	-0.386303	20
-1.95337	10.1025	-1.24573	26.3419			-1.95337	17.8111	-0.361393	20
-1.95088	10.1099	-1.23328	26.339			-1.95088	17.8011	-0.336483	20
-1.9484	10.1078	-1.22082	26.3307			-1.9484	17.7926	-0.311573	20
-1.94591	10.1006	-1.20837	26.33			-1.94591	17.785	-0.286663	20
-1.94342	10.0934	-1.19591	26.3271			-1.94342	17.7774	-0.261753	20
-1.94093	10.0862	-1.18346	26.323			-1.94093	17.7698	-0.236843	20
-1.93844	10.0739	-1.171	26.3203			-1.93844	17.7679	-0.211933	20
-1.93596	10.0584	-1.15855	26.32			-1.93596	17.7693	-0.187023	20
-1.93347	10.043	-1.1461	26.3157			-1.93347	17.7708	-0.162113	20
-1.93098	10.0276	-1.13364	26.309			-1.93098	17.7722	-0.137203	20
-1.92849	10.0135	-1.12119	26.2967			-1.92849	17.7763	-0.112293	20
-1.92601	10.0003	-1.10873	26.295			-1.92601	17.782	-0.087383	20
-1.92352	9.98715	-1.09628	26.2902			-1.92352	17.7878	-0.062473	20
-1.92103	9.97396	-1.08382	26.282			-1.92103	17.7936	-0.037563	20
-1.91854	9.96508	-1.07137	26.2682			-1.91854	17.7986	-0.012653	20
-1.91606	9.95923	-1.05891	26.266			-1.91606	17.8031	0.012257	20
-1.91357	9.95338	-1.04646	26.26			-1.91357	17.8076	0.037167	20
-1.91108	9.94754	-1.03401	26.249			-1.91108	17.8121	0.062077	20
-1.90859	9.94127	-1.02155	26.238			-1.90859	17.8167	0.086987	20
-1.9061	9.93468	-1.0091	26.236			-1.9061	17.8214	0.111897	20
-1.90362	9.92808	-0.996642	26.2303			-1.90362	17.8261	0.136806	20
-1.90113	9.92149	-0.984187	26.219			-1.90113	17.8309	0.161716	20
-1.89864	9.91306	-0.971732	26.2066			-1.89864	17.8338	0.186626	20
-1.89615	9.90311	-0.959278	26.204			-1.89615	17.8354	0.211536	20
-1.89367	9.89316	-0.946824	26.1989			-1.89367	17.837	0.236446	20
-1.89118	9.88321	-0.934369	26.188			-1.89118	17.8385	0.261356	20
-1.88869	9.87581	-0.921915	26.1751			-1.88869	17.8414	0.286266	20
-1.8862	9.87072	-0.90946	26.172			-1.8862	17.8454	0.311176	20
-1.88372	9.86562	-0.897006	26.1681			-1.88372	17.8495	0.336086	20
-1.88123	9.86052	-0.884551	26.159			-1.88123	17.8535	0.360996	20
-1.87874	9.86345	-0.872097	26.1495			-1.87874	17.8583	0.385906	20
-1.87625	9.87421	-0.859642	26.147			-1.87625	17.8638	0.410816	20
-1.87376	9.88497	-0.847188	26.1417			-1.87376	17.8694	0.435726	20
-1.87128	9.89573	-0.834733	26.128			-1.87128	17.8749	0.460636	20
-1.86879	9.91185	-0.822279	26.1149			-1.86879	17.8798	0.485546	20
-1.8663	9.93362	-0.809824	26.111			-1.8663	17.8839	0.510456	20
-1.86381	9.95539	-0.79737	26.1065			-1.86381	17.8881	0.535366	20
-1.86132	9.97715	-0.784915	26.094			-1.86132	17.8923	0.560276	20
-1.85884	10.0027	-0.772461	26.0759			-1.85884	17.8955	0.585186	20
-1.85635	10.0325	-0.760006	26.07			-1.85635	17.8976	0.610096	20
-1.85386	10.0623	-0.747552	26.0641			-1.85386	17.8997	0.635006	20
-1.85137	10.092	-0.735097	26.046			-1.85137	17.9018	0.659916	20
-1.84889	10.1196	-0.722643	26.0298			-1.84889	17.9025	0.684826	20
-1.8464	10.1443	-0.710188	26.024			-1.8464	17.9014	0.709736	20
-1.84391	10.1691	-0.697734	26.0192			-1.84391	17.9003	0.734646	20
-1.84142	10.1938	-0.685279	26.003			-1.84142	17.8991	0.759556	20
-1.83894	10.2157	-0.672825	25.9894			-1.83894	17.8974	0.784466	20
-1.83645	10.2336	-0.66037	25.984			-1.83645	17.8949	0.809376	20
-1.83396	10.2515	-0.647916	25.9815			-1.83396	17.8923	0.834285	20
-1.83147	10.2694	-0.635461	25.972			-1.83147	17.8898	0.859195	20
-1.82899	10.2819	-0.623007	25.9678			-1.82899	17.8883	0.884105	20
-1.8265	10.2866	-0.610552	25.966			-1.8265	17.8884	0.909015	20
-1.82401	10.2912	-0.598098	25.9652			-1.82401	17.8885	0.933925	20
-1.82152	10.2959	-0.585643	25.962			-1.82152	17.8887	0.958835	20
-1.81903	10.2988	-0.573189	25.9634			-1.81903	17.8891	0.983745	20
-1.81655	10.2988	-0.560734	25.964			-1.81655	17.89	1.00866	20
-1.81406	10.2989	-0.54828	25.9659			-1.81406	17.8908	1.03357	20
-1.81157	10.299	-0.535825	25.975			-1.81157	17.8917	1.05848	20
-1.80908	10.299	-0.523371	25.9849			-1.80908	17.8925	1.08339	20
-1.80659	10.299	-0.510916	25.99			-1.80659	17.8933	1.1083	20
-1.80411	10.299	-0.498462	25.9925			-1.80411	17.894	1.13321	20
-1.80162	10.299	-0.486007	26.006			-1.80162	17.8948	1.15812	20
-1.79913	10.2985	-0.473553	26.0144			-1.79913	17.8946	1.18302	20
-1.79664	10.2971	-0.461098	26.019			-1.79664	17.8926	1.20793	20
-1.79416	10.2956	-0.448644	26.0209			-1.79416	17.8906	1.23284	20
-1.79167	10.2942	-0.436189	26.033			-1.79167	17.8886	1.25775	20
-1.78918	10.2925	-0.423735	26.0374			-1.78918	17.8861	1.28266	20
-1.78669	10.2902	-0.411281	26.04			-1.78669	17.8827	1.30757	20
-1.78421	10.2879	-0.398826	26.0406			-1.78421	17.8793	1.33248	20
-1.78172	10.2856	-0.386371	26.045			-1.78172	17.8759	1.35739	20
-1.77923	10.2829	-0.373917	26.0493			-1.77923	17.873	1.3823	20
-1.77674	10.2792	-0.361462	26.052			-1.77674	17.8712	1.40722	20
-1.77425	10.2755	-0.349008	26.0541			-1.77425	17.8695	1.43213	20
-1.77177	10.2719	-0.336554	26.073			-1.77177	17.8677	1.45704	20
-1.76928	10.2689	-0.324099	26.0807			-1.76928	17.8662	1.48195	20
-1.76679	10.2676	-0.311645	26.086			-1.76679	17.8654	1.50686	20
-1.7643	10.2663	-0.29919	26.0865			-1.7643	17.8645	1.53177	20
-1.76182	10.265	-0.286736	26.092			-1.76182	17.8636	1.55667	20
-1.75933	10.2658	-0.274281	26.0949			-1.75933	17.863	1.58158	20
-1.75684	10.2727	-0.261827	26.097			-1.75684	17.8628	1.60649	20
-1.75435	10.2795	-0.249372	26.0973			-1.75435	17.8627	1.6314	20
-1.75187	10.2864	-0.236918	26.101			-1.75187	17.8626	1.65631	20
-1.74938	10.2934	-0.224463	26.1043			-1.74938	17.863	1.68122	20
-1.74689	10.3011	-0.212009	26.107			-1.74689	17.865	1.70613	20
-1.7444	10.3087	-0.199554	26.1073			-1.7444	17.867	1.73104	20
-1.74191	10.3164	-0.1871	26.113			-1.74191	17.869	1.75595	20
-1.73943	10.3226	-0.174645	26.1135			-1.73943	17.8712	1.78086	20
-1.73694	10.324	-0.162191	26.114			-1.73694	17.8742	1.80577	20
-1.73445	10.3254	-0.149736	26.1139			-1.73445	17.8772	1.83068	20
-1.73196	10.3269	-0.137282	26.111			-1.73196	17.8801	1.85559	20
-1.72948	10.3272	-0.124827	26.1105			-1.72948	17.8832	1.8805	20
-1.72699	10.3232	-0.112373	26.11			-1.72699	17.8863	1.90541	20
-1.7245	10.3192	-0.099918	26.11			-1.7245	17.8895	1.93032	20
-1.72201	10.3152	-0.087464	26.107			-1.72201	17.8927	1.95523	20
-1.71952	10.3102	-0.075009	26.1045			-1.71952	17.8954	1.98014	20
-1.71704	10.301	-0.062555	26.102			-1.71704	17.896	2.00505	20
-1.71455	10.2917	-0.0501	26.102			-1.71455	17.8966	2.02996	20
-1.71206	10.2824	-0.037646	26.094			-1.71206	17.8972	2.05487	20
-1.70957	10.2748	-0.025191	26.0921			-1.70957	17.8977	2.07978	20
-1.70709	10.2751	-0.012737	26.09			-1.70709	17.8977	2.10469	20
-1.7046	10.2754	-0.000282	26.09			-1.7046	17.8976	2.1296	20
-1.70211	10.2757	0.012172	26.085			-1.70211	17.8976	2.15451	20
-1.69962	10.2767	0.024627	26.0873			-1.69962	17.8976	2.17942	20
-1.69714	10.2817	0.037081	26.09			-1.69714	17.8981	2.20433	20
-1.69465	10.2866	0.049536	26.09			-1.69465	17.8987	2.22924	20
-1.69216	10.2915	0.06199	26.117			-1.69216	17.8993	2.25415	20
-1.68967	10.296	0.074445	26.1183			-1.68967	17.9001	2.27906	20
-1.68718	10.2981	0.086899	26.12			-1.68718	17.9028	2.30397	20
-1.6847	10.3003	0.099354	26.12			-1.6847	17.9055	2.32888	20
-1.68221	10.3024	0.111808	26.103			-1.68221	17.9081	2.35379	20
-1.67972	10.3046	0.124263	26.097			-1.67972	17.9108	2.3787	20
-1.67723	10.3081	0.136717	26.089			-1.67723	17.9135	2.40361	20
-1.67475	10.3116	0.149172	26.089			-1.67475	17.9161	2.42852	20
-1.67226	10.3151	0.161626	26.074			-1.67226	17.9188	2.45343	20
-1.66977	10.318	0.174081	26.0687			-1.66977	17.9216	2.47834	20
-1.66728	10.3149	0.186535	26.061			-1.66728	17.9249	2.50325	20
-1.6648	10.3119	0.19899	26.061			-1.6648	17.9283	2.52816	20
-1.66231	10.3088	0.211444	26.047			-1.66231	17.9316	2.55307	20
-1.65982	10.3061	0.223898	26.0439			-1.65982	17.9351	2.57798	20
-1.65733	10.3072	0.236353	26.039			-1.65733	17.9392	2.60289	20
-1.65484	10.3083	0.248807	26.039			-1.65484	17.9434	2.6278	20
-1.65236	10.3094	0.261262	26.038			-1.65236	17.9476	2.65271	20
-1.64987	10.3104	0.273716	26.0358			-1.64987	17.9517	2.67762	20
-1.64738	10.308	0.286171	26.032			-1.64738	17.9558	2.70253	20
-1.64489	10.3056	0.298625	26.032			-1.64489	17.9598	2.72744	20
-1.6424	10.3033	0.31108	26.027			-1.6424	17.9638	2.75235	20
-1.63992	10.301	0.323534	26.0274			-1.63992	17.9679	2.77726	20
-1.63743	10.3011	0.335989	26.028			-1.63743	17.9709	2.80217	20
-1.63494	10.3013	0.348444	26.028			-1.63494	17.9739	2.82708	20
-1.63245	10.3014	0.360898	26.028			-1.63245	17.977	2.85199	20
-1.62997	10.3016	0.373353	26.029			-1.62997	17.98	2.8769	20
-1.62748	10.311	0.385807	26.031			-1.62748	17.9823	2.90181	20
-1.62499	10.3203	0.398261	26.031			-1.62499	17.9846	2.92672	20
-1.6225	10.3296	0.410716	26.032			-1.6225	17.9869	2.95163	20
-1.62002	10.3389	0.42317	26.032			-1.62002	17.9892	2.97654	20
-1.61753	10.355	0.435625	26.032			-1.61753	17.9918	3.00145	20
-1.61504	10.3711	0.448079	26.032			-1.61504	17.9945	3.02636	20
-1.61255	10.3872	0.460534	26.032			-1.61255	17.9971	3.05127	20
-1.61007	10.4033	0.472988	26.0341			-1.61007	17.9997	3.07618	20
-1.60758	10.4182	0.485443	26.039			-1.60758	18.0045	3.10109	20
-1.60509	10.4331	0.497897	26.039			-1.60509	18.0093	3.126	20
-1.6026	10.448	0.510352	26.042			-1.6026	18.0142	3.15091	20
-1.60011	10.4628	0.522806	26.0428			-1.60011	18.019	3.17582	20
-1.59763	10.4684	0.535261	26.045			-1.59763	18.0235	3.20073	20
-1.59514	10.4735	0.547715	26.045			-1.59514	18.0279	3.22564	20
-1.59265	10.4786	0.56017	26.046			-1.59265	18.0323	3.25055	20
-1.59016	10.4837	0.572624	26.0465			-1.59016	18.0367	3.27546	20
-1.58767	10.4692	0.585079	26.048			-1.58767	18.0395	3.30037	20
-1.58519	10.4533	0.597533	26.048			-1.58519	18.0422	3.32528	20
-1.5827	10.4375	0.609988	26.05			-1.5827	18.0448	3.35019	20
-1.58021	10.4216	0.622442	26.0507			-1.58021	18.0475	3.3751	20
-1.57772	10.4017	0.634897	26.053			-1.57772	18.0511	3.40001	20
-1.57524	10.3814	0.647351	26.053			-1.57524	18.0547	3.42492	20
-1.57275	10.3612	0.659806	26.0559			-1.57275	18.0583	3.44983	20
-1.57026	10.3409	0.67226	26.0567			-1.57026	18.0619	3.47474	20
-1.56777	10.3283	0.684715	26.059			-1.56777	18.0646	3.49965	20
-1.56529	10.3167	0.697169	26.059			-1.56529	18.0672	3.52456	20
-1.5628	10.3051	0.709624	26.0609			-1.5628	18.0698	3.54947	20
-1.56031	10.2934	0.722078	26.0614			-1.56031	18.0724	3.57438	20
-1.55782	10.3022	0.734533	26.063			-1.55782	18.077	3.59929	20
-1.55533	10.3138	0.746987	26.063			-1.55533	18.0818	3.6242	20
-1.55285	10.3254	0.759442	26.0658			-1.55285	18.0867	3.64911	20
-1.55036	10.3371	0.771896	26.0666			-1.55036	18.0916	3.67402	20
-1.54787	10.3556	0.784351	26.069			-1.54787	18.0948	3.69893	20
-1.54538	10.3753	0.796805	26.069			-1.54538	18.0978	3.72384	20
-1.5429	10.395	0.80926	26.069			-1.5429	18.1008	3.74875	20
-1.54041	10.4148	0.821714	26.069			-1.54041	18.1038	3.77366	20
-1.53792	10.4306	0.834168	26.069			-1.53792	18.1059	3.79857	20
-1.53543	10.4456	0.846623	26.069			-1.53543	18.1078	3.82348	20
-1.53295	10.4607	0.859077	26.069			-1.53295	18.1097	3.84839	20
-1.53046	10.4757	0.871532	26.0693			-1.53046	18.1116	3.8733	20
-1.52797	10.4831	0.883986	26.071			-1.52797	18.1129	3.89821	20
-1.52548	10.4888	0.896441	26.071			-1.52548	18.1139	3.92312	20
-1.52299	10.4944	0.908895	26.071			-1.52299	18.115	3.94803	20
-1.52051	10.5001	0.92135	26.071			-1.52051	18.116	3.97294	20
-1.51802	10.5047	0.933805	26.071			-1.51802	18.1178	3.99785	20
-1.51553	10.509	0.946259	26.071			-1.51553	18.1198	4.02276	20
-1.51304	10.5133	0.958714	26.0727			-1.51304	18.1218	4.04767	20
-1.51056	10.5175	0.971168	26.0729			-1.51056	18.1238	4.07258	20
-1.50807	10.5186	0.983622	26.072			-1.50807	18.1267	4.09749	20
-1.50558	10.5188	0.996077	26.072			-1.50558	18.1298	4.1224	20
-1.50309	10.519	1.00853	26.0729			-1.50309	18.1329	4.14731	20
-1.5006	10.5192	1.02099	26.0731			-1.5006	18.136	4.17222	20
-1.49812	10.52	1.03344	26.074			-1.49812	18.1383	4.19713	20
-1.49563	10.5209	1.0459	26.074			-1.49563	18.1405	4.22204	20
-1.49314	10.5218	1.05835	26.074			-1.49314	18.1426	4.24695	20
-1.49065	10.5228	1.0708	26.074			-1.49065	18.1447	4.27186	20
-1.48817	10.5225	1.08326	26.074			-1.48817	18.1485	4.29677	20
-1.48568	10.5219	1.09571	26.074			-1.48568	18.1529	4.32168	20
-1.48319	10.5213	1.10817	26.074			-1.48319	18.1573	4.34659	20
-1.4807	10.5207	1.12062	26.074			-1.4807	18.1618	4.3715	20
-1.47822	10.5214	1.13308	26.074			-1.47822	18.1662	4.39641	20
-1.47573	10.5226	1.14553	26.074			-1.47573	18.1707	4.42132	20
-1.47324	10.5239	1.15799	26.0748			-1.47324	18.1752	4.44623	20
-1.47075	10.5251	1.17044	26.075			-1.47075	18.1796	4.47114	20
-1.46826	10.5277	1.18289	26.076			-1.46826	18.1846	4.49605	20
-1.46578	10.5309	1.19535	26.076			-1.46578	18.1897	4.52096	20
-1.46329	10.5341	1.2078	26.076			-1.46329	18.1948	4.54587	20
-1.4608	10.5372	1.22026	26.076			-1.4608	18.1999	4.57078	20
-1.45831	10.5384	1.23271	26.075			-1.45831	18.2018	4.59569	20
-1.45583	10.5387	1.24517	26.075			-1.45583	18.2022	4.6206	20
-1.45334	10.5389	1.25762	26.0735			-1.45334	18.2027	4.64551	20
-1.45085	10.5392	1.27008	26.0729			-1.45085	18.2031	4.67042	20
-1.44836	10.541	1.28253	26.055			-1.44836	18.2039	4.69533	20
-1.44588	10.5437	1.29499	26.055			-1.44588	18.2048	4.72024	20
-1.44339	10.5464	1.30744	26.0223			-1.44339	18.2057	4.74515	20
-1.4409	10.549	1.31989	26.011			-1.4409	18.2067	4.77006	20
-1.43841	10.551	1.33235	25.93			-1.43841	18.2094	4.79497	20
-1.43592	10.5526	1.3448	25.93			-1.43592	18.2132	4.81988	20
-1.43344	10.5543	1.35726	25.8342			-1.43344	18.217	4.84479	20
-1.43095	10.5559	1.36971	25.798			-1.43095	18.2208	4.8697	20
-1.42846	10.5565	1.38217	25.607			-1.42846	18.2266	4.89461	20
-1.42597	10.5566	1.39462	25.607			-1.42597	18.2337	4.91952	20
-1.42348	10.5567	1.40708	25.4308			-1.42348	18.2408	4.94443	20
-1.421	10.5567	1.41953	25.358			-1.421	18.2479	4.96934	20
-1.41851	10.5578	1.43198	25.053			-1.41851	18.2538	4.99425	20
-1.41602	10.5594	1.44444	25.053			-1.41602	18.259	5.01916	20
-1.41353	10.5611	1.45689	24.8048			-1.41353	18.2642	5.04407	20
-1.41105	10.5628	1.46935	24.693			-1.41105	18.2693	5.06898	20
-1.40856	10.5637	1.4818	24.284			-1.40856	18.2727	5.09389	20
-1.40607	10.564	1.49426	24.284			-1.40607	18.2746	5.1188	20
-1.40358	10.5643	1.50671	23.9827			-1.40358	18.2766	5.14371	20
-1.4011	10.5646	1.51917	23.835			-1.4011	18.2786	5.16862	20
-1.39861	10.5665	1.53162	23.356			-1.39861	18.2809	5.19353	20
-1.39612	10.5696	1.54408	23.356			-1.39612	18.2834	5.21844	20
-1.39363	10.5727	1.55653	23.0315			-1.39363	18.2859	5.24335	20
-1.39115	10.5758	1.56898	22.859			-1.39115	18.2884	5.26826	20
-1.38866	10.5784	1.58144	22.359			-1.38866	18.2908	5.29317	20
-1.38617	10.5805	1.59389	22.359			-1.38617	18.2931	5.31808	20
-1.38368	10.5826	1.60635	22.0404			-1.38368	18.2955	5.34299	20
-1.38119	10.5847	1.6188	21.857			-1.38119	18.2979	5.3679	20
-1.37871	10.5845	1.63126	21.36			-1.37871	18.3001	5.39281	20
-1.37622	10.582	1.64371	21.36			-1.37622	18.3021	5.41772	20
-1.37373	10.5795	1.65617	21.0653			-1.37373	18.3042	5.44263	20
-1.37124	10.577	1.66862	20.882			-1.37124	18.3062	5.46754	20
-1.36875	10.5756	1.68107	20.42			-1.36875	18.3072	5.49245	20
-1.36627	10.5753	1.69353	20.42			-1.36627	18.3071	5.51736	20
-1.36378	10.575	1.70598	20.1567			-1.36378	18.3069	5.54227	20
-1.36129	10.5747	1.71844	19.98			-1.36129	18.3068	5.56718	20
-1.3588	10.5758	1.73089	19.565			-1.3588	18.3082	5.59209	20
-1.35632	10.5786	1.74335	19.565			-1.35632	18.3113	5.617	20
-1.35383	10.5813	1.7558	19.3394			-1.35383	18.3143	5.64191	20
-1.35134	10.584	1.76825	19.176			-1.35134	18.3174	5.66682	20
-1.34885	10.5904	1.78071	18.814			-1.34885	18.3185	5.69173	20
-1.34637	10.6011	1.79316	18.814			-1.34637	18.3173	5.71664	20
-1.34388	10.6118	1.80562	18.6269			-1.34388	18.3161	5.74155	20
-1.34139	10.6225	1.81807	18.481			-1.34139	18.3149	5.76646	20
-1.3389	10.6332	1.83053	18.175			-1.3389	18.3133	5.79137	20
-1.33641	10.6439	1.84298	18.175			-1.33641	18.3113	5.81628	20
-1.33393	10.6546	1.85544	18.0239			-1.33393	18.3092	5.84119	20
-1.33144	10.6653	1.86789	17.897			-1.33144	18.3072	5.8661	20
-1.32895	10.6753	1.88035	17.645			-1.32895	18.3034	5.89101	20
-1.32646	10.6843	1.8928	17.645			-1.32646	18.2972	5.91592	20
-1.32398	10.6933	1.90525	17.5268			-1.32398	18.2909	5.94083	20
-1.32149	10.7024	1.91771	17.42			-1.32149	18.2847	5.96574	20
-1.319	10.709	1.93016	17.223			-1.319	18.2787	5.99065	20
-1.31651	10.7122	1.94262	17.223			-1.31651	18.2729	6.01556	20
-1.31402	10.7154	1.95507	17.1332			-1.31402	18.2671	6.04047	20
-1.31154	10.7185	1.96753	17.046			-1.31154	18.2613	6.06538	20
-1.30905	10.72	1.97998	16.8903			-1.30905	18.2566	6.09029	20
-1.30656	10.7186	1.99244	16.89			-1.30656	18.2536	6.1152	20
-1.30407	10.7172	2.00489	16.824			-1.30407	18.2506	6.14011	20
-1.30159	10.7159	2.01735	16.755			-1.30159	18.2477	6.16502	20
-1.2991	10.7123	2.0298	16.6384			-1.2991	18.2443	6.18993	20
-1.29661	10.7048	2.04225	16.636			-1.29661	18.2402	6.21484	20
-1.29412	10.6974	2.05471	16.587			-1.29412	18.2361	6.23975	20
-1.29164	10.6899	2.06716	16.532			-1.29164	18.2319	6.26466	20
-1.28915	10.6825	2.07962	16.4445			-1.28915	18.2285	6.28957	20
-1.28666	10.6752	2.09207	16.441			-1.28666	18.2262	6.31448	20
-1.28417	10.668	2.10453	16.4052			-1.28417	18.2239	6.33939	20
-1.28168	10.6607	2.11698	16.362			-1.28168	18.2216	6.3643	20
-1.2792	10.6545	2.12944	16.2978			-1.2792	18.2199	6.38921	20
-1.27671	10.6507	2.14189	16.294			-1.27671	18.2194	6.41412	20
-1.27422	10.6469	2.15435	16.2684			-1.27422	18.219	6.43903	20
-1.27173	10.6431	2.1668	16.235			-1.27173	18.2186	6.46394	20
-1.26925	10.6408	2.17925	16.1869			-1.26925	18.2189	6.48885	20
-1.26676	10.642	2.19171	16.183			-1.26676	18.2212	6.51376	20
-1.26427	10.6431	2.20416	16.1643			-1.26427	18.2236	6.53867	20
-1.26178	10.6442	2.21662	16.138			-1.26178	18.2259	6.56358	20
-1.2593	10.6456	2.22907	16.1026			-1.2593	18.2289	6.58849	20
-1.25681	10.6476	2.24153	16.099			-1.25681	18.2339	6.6134	20
-1.25432	10.6497	2.25398	16.0855			-1.25432	18.2389	6.63831	20
-1.25183	10.6517	2.26643	16.065			-1.25183	18.2438	6.66322	20
-1.24934	10.6536	2.27889	16.0383			-1.24934	18.2488	6.68813	20
-1.24686	10.655	2.29134	16.035			-1.24686	18.2539	6.71304	20
-1.24437	10.6563	2.3038	16.0255			-1.24437	18.259	6.73795	20
-1.24188	10.6577	2.31625	16.01			-1.24188	18.2641	6.76286	20
-1.23939	10.6596	2.32871	15.9926			-1.23939	18.2692	6.78777	20
-1.2369	10.6632	2.34116	15.99			-1.2369	18.2739	6.81268	20
-1.23442	10.6668	2.35362	15.9831			-1.23442	18.2786	6.83759	20
-1.23193	10.6705	2.36607	15.971			-1.23193	18.2833	6.8625	20
-1.22944	10.6719	2.37852	15.9565			-1.22944	18.2883	6.88741	20
-1.22695	10.6659	2.39098	15.954			-1.22695	18.2939	6.91232	20
-1.22447	10.66	2.40343	15.9502			-1.22447	18.2995	6.93723	20
-1.22198	10.654	2.41589	15.943			-1.22198	18.305	6.96214	20
-1.21949	10.6463	2.42834	15.9338			-1.21949	18.3106	6.98705	20
-1.217	10.6319	2.4408	15.932			-1.217	18.316	7.01196	20
-1.21452	10.6174	2.45325	15.9291			-1.21452	18.3214	7.03687	20
-1.21203	10.603	2.46571	15.923			-1.21203	18.3268	7.06178	20
-1.20954	10.5914	2.47816	15.9197			-1.20954	18.3325	7.08669	20
-1.20705	10.592	2.49062	15.919			-1.20705	18.3392	7.1116	20
-1.20457	10.5926	2.50307	15.9175			-1.20457	18.3459	7.13651	20
-1.20208	10.5932	2.51552	15.914			-1.20208	18.3526	7.16142	20
-1.19959	10.5946	2.52798	15.91			-1.19959	18.3593	7.18633	20
-1.1971	10.6	2.54043	15.909			-1.1971	18.3654	7.21124	20
-1.19461	10.6053	2.55289	15.9073			-1.19461	18.3716	7.23615	20
-1.19213	10.6107	2.56534	15.903			-1.19213	18.3777	7.26106	20
-1.18964	10.618	2.5778	15.8983			-1.18964	18.3839	7.28597	20
-1.18715	10.6369	2.59025	15.897			-1.18715	18.39	7.31088	20
-1.18466	10.6558	2.60271	15.8956			-1.18466	18.3961	7.33579	20
-1.18217	10.6747	2.61516	15.892			-1.18217	18.4022	7.3607	20
-1.17969	10.6915	2.62762	15.8905			-1.17969	18.4079	7.38561	20
-1.1772	10.6931	2.64007	15.89			-1.1772	18.4113	7.41052	20
-1.17471	10.6948	2.65252	15.889			-1.17471	18.4146	7.43543	20
-1.17222	10.6965	2.66498	15.886			-1.17222	18.418	7.46034	20
-1.16974	10.6976	2.67743	15.883			-1.16974	18.4213	7.48525	20
-1.16725	10.694	2.68989	15.882			-1.16725	18.4246	7.51016	20
-1.16476	10.6904	2.70234	15.8818			-1.16476	18.4278	7.53507	20
-1.16227	10.6868	2.7148	15.881			-1.16227	18.431	7.55998	20
-1.15979	10.6835	2.72725	15.8795			-1.15979	18.4342	7.58489	20
-1.1573	10.6838	2.73971	15.879			-1.1573	18.4366	7.6098	20
-1.15481	10.684	2.75216	15.8788			-1.15481	18.4389	7.63471	20
-1.15232	10.6843	2.76462	15.878			-1.15232	18.4413	7.65962	20
-1.14983	10.6844	2.77707	15.8759			-1.14983	18.4435	7.68452	20
-1.14735	10.683	2.78952	15.875			-1.14735	18.4438	7.70944	20
-1.14486	10.6817	2.80198	15.8748			-1.14486	18.444	7.73435	20
-1.14237	10.6803	2.81443	15.874			-1.14237	18.4443	7.75925	20
-1.13988	10.6791	2.82689	15.8733			-1.13988	18.4445	7.78416	20
-1.1374	10.6802	2.83934	15.873			-1.1374	18.444	7.80907	20
-1.13491	10.6813	2.8518	15.8726			-1.13491	18.4436	7.83399	20
-1.13242	10.6824	2.86425	15.871			-1.13242	18.4432	7.8589	20
-1.12993	10.6835	2.8767	15.869			-1.12993	18.4427	7.8838	20
-1.12745	10.6825	2.88916	15.868			-1.12745	18.4396	7.90871	20
-1.12496	10.6815	2.90161	15.8677			-1.12496	18.4366	7.93363	20
-1.12247	10.6805	2.91407	15.866			-1.12247	18.4335	7.95854	20
-1.11998	10.6795	2.92652	15.8673			-1.11998	18.4305	7.98344	20
-1.11749	10.674	2.93898	15.868			-1.11749	18.4312	8.00835	20
-1.11501	10.6686	2.95143	15.8683			-1.11501	18.4319	8.03327	20
-1.11252	10.6632	2.96389	15.87			-1.11252	18.4326	8.05818	20
-1.11003	10.6578	2.97634	15.8725			-1.11003	18.4332	8.08309	20
-1.10754	10.6558	2.9888	15.874			-1.10754	18.4345	8.108	20
-1.10506	10.6538	3.00125	15.8742			-1.10506	18.4358	8.1329	20
-1.10257	10.6518	3.0137	15.876			-1.10257	18.4372	8.15781	20
-1.10008	10.6498	3.02616	15.8778			-1.10008	18.4385	8.18272	20
-1.09759	10.646	3.03861	15.879			-1.09759	18.4389	8.20763	20
-1.0951	10.642	3.05107	15.8792			-1.0951	18.4392	8.23255	20
-1.09262	10.6381	3.06352	15.881			-1.09262	18.4396	8.25746	20
-1.09013	10.6342	3.07598	15.8816			-1.09013	18.44	8.28237	20
-1.08764	10.6342	3.08843	15.882			-1.08764	18.4412	8.30728	20
-1.08515	10.6344	3.10089	15.8821			-1.08515	18.4425	8.33219	20
-1.08267	10.6346	3.11334	15.883			-1.08267	18.4439	8.35709	20
-1.08018	10.6347	3.1258	15.883			-1.08018	18.4452	8.382	20
-1.07769	10.6391	3.13825	15.883			-1.07769	18.4443	8.40691	20
-1.0752	10.6439	3.1507	15.8831			-1.0752	18.4433	8.43182	20
-1.07272	10.6486	3.16316	15.884			-1.07272	18.4423	8.45674	20
-1.07023	10.6533	3.17561	15.8851			-1.07023	18.4413	8.48165	20
-1.06774	10.6592	3.18807	15.886			-1.06774	18.4388	8.50656	20
-1.06525	10.6651	3.20052	15.8859			-1.06525	18.436	8.53147	20
-1.06276	10.6711	3.21298	15.885			-1.06276	18.4333	8.55637	20
-1.06028	10.6771	3.22543	15.8855			-1.06028	18.4306	8.58128	20
-1.05779	10.6816	3.23788	15.886			-1.05779	18.4256	8.60619	20
-1.0553	10.6859	3.25034	15.8859			-1.0553	18.4203	8.6311	20
-1.05281	10.6901	3.26279	15.884			-1.05281	18.415	8.65601	20
-1.05033	10.6944	3.27525	15.884			-1.05033	18.4097	8.68092	20
-1.04784	10.692	3.2877	15.884			-1.04784	18.4001	8.70583	20
-1.04535	10.6885	3.30016	15.884			-1.04535	18.3899	8.73074	20
-1.04286	10.685	3.31261	15.883			-1.04286	18.3797	8.75565	20
-1.04038	10.6815	3.32507	15.883			-1.04038	18.3695	8.78056	20
-1.03789	10.6745	3.33752	15.883			-1.03789	18.3583	8.80547	20
-1.0354	10.6669	3.34998	15.883			-1.0354	18.3468	8.83038	20
-1.03291	10.6592	3.36243	15.884			-1.03291	18.3354	8.85529	20
-1.03042	10.6516	3.37488	15.8845			-1.03042	18.3239	8.8802	20
-1.02794	10.6379	3.38734	15.885			-1.02794	18.3098	8.90511	20
-1.02545	10.6231	3.39979	15.885			-1.02545	18.2951	8.93002	20
-1.02296	10.6082	3.41225	15.885			-1.02296	18.2805	8.95493	20
-1.02047	10.5933	3.4247	15.8855			-1.02047	18.2658	8.97984	20
-1.01798	10.5753	3.43716	15.886			-1.01798	18.2513	9.00475	20
-1.0155	10.5565	3.44961	15.886			-1.0155	18.2369	9.02966	20
-1.01301	10.5377	3.46207	15.884			-1.01301	18.2225	9.05457	20
-1.01052	10.5189	3.47452	15.8831			-1.01052	18.208	9.07948	20
-1.00803	10.4997	3.48698	15.882			-1.00803	18.1946	9.10439	20
-1.00555	10.4803	3.49943	15.882			-1.00555	18.1814	9.1293	20
-1.00306	10.4609	3.51188	15.879			-1.00306	18.1682	9.15421	20
-1.00057	10.4415	3.52434	15.8777			-1.00057	18.155	9.17912	20
-0.998083	10.431	3.53679	15.876			-0.998083	18.1424	9.20403	20
-0.995596	10.4232	3.54925	15.876			-0.995596	18.13	9.22894	20
-0.993108	10.4155	3.5617	15.875			-0.993108	18.1175	9.25385	20
-0.99062	10.4077	3.57416	15.875			-0.99062	18.1051	9.27876	20
-0.988132	10.4064	3.58661	15.875			-0.988132	18.0951	9.30367	20
-0.985645	10.4073	3.59906	15.875			-0.985645	18.0859	9.32858	20
-0.983157	10.4081	3.61152	15.875			-0.983157	18.0767	9.35349	20
-0.980669	10.409	3.62397	15.8754			-0.980669	18.0675	9.3784	20
-0.978182	10.4091	3.63643	15.876			-0.978182	18.0596	9.40331	20
-0.975694	10.4088	3.64888	15.876			-0.975694	18.0523	9.42822	20
-0.973206	10.4086	3.66134	15.875			-0.973206	18.045	9.45313	20
-0.970718	10.4083	3.67379	15.8754			-0.970718	18.0376	9.47804	20
-0.968231	10.4045	3.68625	15.876			-0.968231	18.0317	9.50295	20
-0.965743	10.3993	3.6987	15.876			-0.965743	18.0265	9.52786	20
-0.963255	10.3941	3.71116	15.876			-0.963255	18.0212	9.55277	20
-0.960768	10.3889	3.72361	15.876			-0.960768	18.0159	9.57768	20
-0.95828	10.3866	3.73606	15.876			-0.95828	18.0142	9.60259	20
-0.955792	10.3856	3.74852	15.876			-0.955792	18.0141	9.6275	20
-0.953304	10.3846	3.76097	15.874			-0.953304	18.0141	9.65241	20
-0.950817	10.3836	3.77343	15.8719			-0.950817	18.014	9.67732	20
-0.948329	10.3899	3.78588	15.868			-0.948329	18.0158	9.70223	20
-0.945841	10.3998	3.79834	15.868			-0.945841	18.0184	9.72714	20
-0.943353	10.4097	3.81079	15.865			-0.943353	18.021	9.75205	20
-0.940866	10.4196	3.82325	15.8647			-0.940866	18.0236	9.77696	20
-0.938378	10.4342	3.8357	15.864			-0.938378	18.0283	9.80187	20
-0.93589	10.4515	3.84816	15.864			-0.93589	18.0342	9.82678	20
-0.933402	10.4687	3.86061	15.863			-0.933402	18.04	9.85169	20
-0.930915	10.4859	3.87306	15.8624			-0.930915	18.0459	9.8766	20
-0.928427	10.4982	3.88552	15.861			-0.928427	18.0521	9.90151	20
-0.925939	10.5077	3.89797	15.861			-0.925939	18.0587	9.92642	20
-0.923452	10.5171	3.91043	15.857			-0.923452	18.0652	9.95133	20
-0.920964	10.5266	3.92288	15.8567			-0.920964	18.0717	9.97624	20
-0.918476	10.5312	3.93534	15.856			-0.918476	18.0778	10.0012	20
-0.915988	10.5329	3.94779	15.856			-0.915988	18.0837	10.0261	20
-0.913501	10.5345	3.96025	15.857			-0.913501	18.0895	10.051	20
-0.911013	10.5361	3.9727	15.8565			-0.911013	18.0954	10.0759	20
-0.908525	10.5379	3.98515	15.855			-0.908525	18.102	10.1008	20
-0.906037	10.5398	3.99761	15.855			-0.906037	18.1092	10.1257	20
-0.90355	10.5417	4.01006	15.858			-0.90355	18.1165	10.1506	20
-0.901062	10.5437	4.02252	15.858			-0.901062	18.1237	10.1755	20
-0.898574	10.5436	4.03497	15.858			-0.898574	18.1317	10.2004	20
-0.896086	10.542	4.04743	15.858			-0.896086	18.1403	10.2253	20
-0.893599	10.5403	4.05988	15.858			-0.893599	18.1488	10.2503	20
-0.891111	10.5387	4.07234	15.8585			-0.891111	18.1574	10.2752	20
-0.888623	10.5357	4.08479	15.86			-0.888623	18.1668	10.3001	20
-0.886136	10.5315	4.09725	15.86			-0.886136	18.1769	10.325	20
-0.883648	10.5274	4.1097	15.861			-0.883648	18.187	10.3499	20
-0.88116	10.5232	4.12215	15.8608			-0.88116	18.1971	10.3748	20
-0.878672	10.5142	4.13461	15.86			-0.878672	18.2058	10.3997	20
-0.876185	10.501	4.14706	15.86			-0.876185	18.2133	10.4246	20
-0.873697	10.4878	4.15952	15.859			-0.873697	18.2208	10.4495	20
-0.871209	10.4747	4.17197	15.8588			-0.871209	18.2283	10.4744	20
-0.868721	10.4637	4.18443	15.858			-0.868721	18.2341	10.4994	20
-0.866234	10.4549	4.19688	15.858			-0.866234	18.2381	10.5243	20
-0.863746	10.446	4.20934	15.858			-0.863746	18.2422	10.5492	20
-0.861258	10.4372	4.22179	15.858			-0.861258	18.2462	10.5741	20
-0.858771	10.4337	4.23424	15.858			-0.858771	18.2498	10.599	20
-0.856283	10.4355	4.2467	15.858			-0.856283	18.2531	10.6239	20
-0.853795	10.4374	4.25915	15.8589			-0.853795	18.2563	10.6488	20
-0.851307	10.4393	4.27161	15.8587			-0.851307	18.2596	10.6737	20
-0.84882	10.4454	4.28406	15.857			-0.84882	18.2644	10.6986	20
-0.846332	10.4561	4.29652	15.857			-0.846332	18.2711	10.7235	20
-0.843844	10.4669	4.30897	15.8561			-0.843844	18.2777	10.7485	20
-0.841356	10.4776	4.32143	15.8559			-0.841356	18.2844	10.7734	20
-0.838869	10.4878	4.33388	15.855			-0.838869	18.2905	10.7983	20
-0.836381	10.4972	4.34633	15.855			-0.836381	18.2961	10.8232	20
-0.833893	10.5066	4.35879	15.8532			-0.833893	18.3017	10.8481	20
-0.831406	10.5159	4.37124	15.8529			-0.831406	18.3073	10.873	20
-0.828918	10.5215	4.3837	15.852			-0.828918	18.3126	10.8979	20
-0.82643	10.5221	4.39615	15.852			-0.82643	18.3174	10.9228	20
-0.823942	10.5228	4.40861	15.8503			-0.823942	18.3222	10.9477	20
-0.821455	10.5234	4.42106	15.8499			-0.821455	18.327	10.9726	20
-0.818967	10.5233	4.43352	15.849			-0.818967	18.3305	10.9976	20
-0.816479	10.5221	4.44597	15.849			-0.816479	18.3323	11.0225	20
-0.813991	10.5209	4.45843	15.8473			-0.813991	18.3341	11.0474	20
-0.811504	10.5197	4.47088	15.8468			-0.811504	18.3359	11.0723	20
-0.809016	10.5213	4.48333	15.845			-0.809016	18.3382	11.0972	20
-0.806528	10.5272	4.49579	15.845			-0.806528	18.3413	11.1221	20
-0.804041	10.5332	4.50824	15.8434			-0.804041	18.3444	11.147	20
-0.801553	10.5391	4.5207	15.8429			-0.801553	18.3476	11.1719	20
-0.799065	10.5476	4.53315	15.842			-0.799065	18.3503	11.1968	20
-0.796577	10.5604	4.54561	15.842			-0.796577	18.3525	11.2217	20
-0.79409	10.5732	4.55806	15.842			-0.79409	18.3547	11.2467	20
-0.791602	10.586	4.57052	15.8419			-0.791602	18.3568	11.2716	20
-0.789114	10.5983	4.58297	15.841			-0.789114	18.3595	11.2965	20
-0.786626	10.6098	4.59542	15.841			-0.786626	18.3631	11.3214	20
-0.784139	10.6212	4.60788	15.8402			-0.784139	18.3666	11.3463	20
-0.781651	10.6327	4.62033	15.84			-0.781651	18.3701	11.3712	20
-0.779163	10.6415	4.63279	15.841			-0.779163	18.3729	11.3961	20
-0.776675	10.6454	4.64524	15.841			-0.776675	18.374	11.421	20
-0.774188	10.6493	4.6577	15.8418			-0.774188	18.3751	11.4459	20
-0.7717	10.6531	4.67015	15.842			-0.7717	18.3762	11.4708	20
-0.769212	10.6546	4.68261	15.842			-0.769212	18.3777	11.4957	20
-0.766725	10.651	4.69506	15.842			-0.766725	18.3799	11.5207	20
-0.764237	10.6474	4.70751	15.842			-0.764237	18.382	11.5456	20
-0.761749	10.6438	4.71997	15.842			-0.761749	18.3842	11.5705	20
-0.759261	10.6398	4.73242	15.843			-0.759261	18.3869	11.5954	20
-0.756774	10.6347	4.74488	15.843			-0.756774	18.3907	11.6203	20
-0.754286	10.6297	4.75733	15.843			-0.754286	18.3945	11.6452	20
-0.751798	10.6246	4.76979	15.843			-0.751798	18.3983	11.6701	20
-0.74931	10.6184	4.78224	15.843			-0.74931	18.4016	11.695	20
-0.746823	10.6091	4.7947	15.843			-0.746823	18.4039	11.7199	20
-0.744335	10.5998	4.80715	15.8423			-0.744335	18.4061	11.7448	20
-0.741847	10.5904	4.81961	15.842			-0.741847	18.4083	11.7698	20
-0.73936	10.5791	4.83206	15.843			-0.73936	18.4111	11.7947	20
-0.736872	10.562	4.84451	15.843			-0.736872	18.4156	11.8196	20
-0.734384	10.5449	4.85697	15.8423			-0.734384	18.42	11.8445	20
-0.731896	10.5278	4.86942	15.842			-0.731896	18.4244	11.8694	20.097
-0.729409	10.5098	4.88188	15.842			-0.729409	18.4281	11.8943	20.1
-0.726921	10.4889	4.89433	15.842			-0.726921	18.4294	11.9192	20.1
-0.724433	10.468	4.90679	15.842			-0.724433	18.4307	11.9441	20.1
-0.721945	10.4471	4.91924	15.842			-0.721945	18.432	11.969	20.1952
-0.719458	10.4264	4.9317	15.844			-0.719458	18.4336	11.9939	20.2
-0.71697	10.4067	4.94415	15.844			-0.71697	18.4361	12.0189	20.2
-0.714482	10.3869	4.9566	15.8447			-0.714482	18.4387	12.0438	20.2
-0.711995	10.3671	4.96906	15.845			-0.711995	18.4412	12.0687	20.2
-0.709507	10.3489	4.98151	15.846			-0.709507	18.4436	12.0936	20.2786
-0.707019	10.337	4.99397	15.846			-0.707019	18.4452	12.1185	20.3
-0.704531	10.3251	5.00642	15.8466			-0.704531	18.4468	12.1434	20.3
-0.702044	10.3133	5.01888	15.847			-0.702044	18.4484	12.1683	20.3
-0.699556	10.303	5.03133	15.848			-0.699556	18.4495	12.1932	20.3774
-0.697068	10.3004	5.04379	15.848			-0.697068	18.4481	12.2181	20.4
-0.69458	10.2978	5.05624	15.8492			-0.69458	18.4468	12.243	20.4
-0.692093	10.2952	5.06869	15.85			-0.692093	18.4454	12.268	20.4
-0.689605	10.2969	5.08115	15.852			-0.689605	18.4441	12.2929	20.4
-0.687117	10.3216	5.0936	15.852			-0.687117	18.443	12.3178	20.4889
-0.68463	10.3463	5.10606	15.8532			-0.68463	18.442	12.3427	20.5
-0.682142	10.371	5.11851	15.854			-0.682142	18.4409	12.3676	20.5
-0.679654	10.3967	5.13097	15.854			-0.679654	18.4401	12.3925	20.5
-0.677166	10.4285	5.14342	15.854			-0.677166	18.4407	12.4174	20.5871
-0.674679	10.4602	5.15588	15.854			-0.674679	18.4413	12.4423	20.6
-0.672191	10.492	5.16833	15.854			-0.672191	18.442	12.4672	20.6
-0.669703	10.5238	5.18079	15.855			-0.669703	18.4428	12.4921	20.6
-0.667215	10.5556	5.19324	15.855			-0.667215	18.4451	12.5171	20.6
-0.664728	10.5875	5.2057	15.8556			-0.664728	18.4475	12.542	20.6732
-0.66224	10.6193	5.21815	15.856			-0.66224	18.4499	12.5669	20.7
-0.659752	10.6487	5.2306	15.856			-0.659752	18.4522	12.5918	20.7
-0.657264	10.6561	5.24306	15.856			-0.657264	18.454	12.6167	20.7
-0.654777	10.6634	5.25551	15.8566			-0.654777	18.4558	12.6416	20.772
-0.652289	10.6707	5.26797	15.857			-0.652289	18.4576	12.6665	20.8
-0.649801	10.6775	5.28042	15.858			-0.649801	18.4592	12.6914	20.8
-0.647314	10.678	5.29288	15.858			-0.647314	18.4591	12.7163	20.8
-0.644826	10.6784	5.30533	15.8596			-0.644826	18.459	12.7412	20.8
-0.642338	10.6788	5.31778	15.861			-0.642338	18.4589	12.7662	20.8808
-0.63985	10.6792	5.33024	15.866			-0.63985	18.4587	12.7911	20.9
-0.637363	10.679	5.34269	15.866			-0.637363	18.457	12.816	20.9
-0.634875	10.6787	5.35515	15.866			-0.634875	18.4554	12.8409	20.9
-0.632387	10.6785	5.3676	15.866			-0.632387	18.4538	12.8658	20.979
-0.6299	10.6783	5.38006	15.866			-0.6299	18.4522	12.8907	21
-0.627412	10.6804	5.39251	15.866			-0.627412	18.4497	12.9156	21
-0.624924	10.6824	5.40497	15.8665			-0.624924	18.4473	12.9405	21
-0.622436	10.6845	5.41742	15.867			-0.622436	18.4449	12.9654	21
-0.619949	10.6865	5.42988	15.867			-0.619949	18.4424	12.9903	21.0678
-0.617461	10.6854	5.44233	15.867			-0.617461	18.4399	13.0153	21.1
-0.614973	10.6844	5.45478	15.868			-0.614973	18.4373	13.0402	21.1
-0.612485	10.6833	5.46724	15.869			-0.612485	18.4348	13.0651	21.1
-0.609998	10.6822	5.47969	15.87			-0.609998	18.4322	13.09	21.1666
-0.60751	10.6747	5.49215	15.87			-0.60751	18.4288	13.1149	21.2
-0.605022	10.6672	5.5046	15.8705			-0.605022	18.4254	13.1398	21.2
-0.602534	10.6597	5.51706	15.871			-0.602534	18.422	13.1647	21.2
-0.600047	10.6521	5.52951	15.8739			-0.600047	18.4186	13.1896	21.2
-0.597559	10.6461	5.54197	15.874			-0.597559	18.415	13.2145	21.2727
-0.595071	10.64	5.55442	15.8762			-0.595071	18.4114	13.2394	21.3
-0.592584	10.634	5.56687	15.879			-0.592584	18.4077	13.2644	21.3
-0.590096	10.628	5.57933	15.8846			-0.590096	18.4041	13.2893	21.3
-0.587608	10.6217	5.59178	15.885			-0.587608	18.4009	13.3142	21.3709
-0.58512	10.6154	5.60424	15.8854			-0.58512	18.3978	13.3391	21.4
-0.582633	10.6091	5.61669	15.886			-0.582633	18.3946	13.364	21.4
-0.580145	10.6029	5.62915	15.8869			-0.580145	18.3914	13.3889	21.4
-0.577657	10.6047	5.6416	15.887			-0.577657	18.3918	13.4138	21.4
-0.575169	10.607	5.65406	15.887			-0.575169	18.3925	13.4387	21.4936
-0.572682	10.6093	5.66651	15.887			-0.572682	18.3931	13.4636	21.5
-0.570194	10.6116	5.67896	15.887			-0.570194	18.3937	13.4885	21.5
-0.567706	10.6124	5.69142	15.887			-0.567706	18.3947	13.5135	21.5
-0.565219	10.6132	5.70387	15.8874			-0.565219	18.3957	13.5384	21.5
-0.562731	10.6139	5.71633	15.888			-0.562731	18.3967	13.5633	21.5776
-0.560243	10.6147	5.72878	15.8889			-0.560243	18.3977	13.5882	21.6
-0.557755	10.6119	5.74124	15.889			-0.557755	18.3971	13.6131	21.6
-0.555268	10.6088	5.75369	15.8897			-0.555268	18.3963	13.638	21.6
-0.55278	10.6057	5.76615	15.891			-0.55278	18.3956	13.6629	21.6764
-0.550292	10.6026	5.7786	15.8919			-0.550292	18.3948	13.6878	21.7
-0.547804	10.5975	5.79106	15.892			-0.547804	18.3904	13.7127	21.7
-0.545317	10.5922	5.80351	15.8924			-0.545317	18.3855	13.7376	21.7
-0.542829	10.5868	5.81597	15.893			-0.542829	18.3806	13.7626	21.7
-0.540341	10.5815	5.82842	15.893			-0.540341	18.3757	13.7875	21.7873
-0.537853	10.5759	5.84087	15.893			-0.537853	18.3707	13.8124	21.8
-0.535366	10.5702	5.85333	15.893			-0.535366	18.3657	13.8373	21.8
-0.532878	10.5645	5.86578	15.893			-0.532878	18.3608	13.8622	21.8
-0.53039	10.5589	5.87824	15.893			-0.53039	18.3558	13.8871	21.8855
-0.527903	10.5585	5.89069	15.893			-0.527903	18.354	13.912	21.9
-0.525415	10.559	5.90315	15.893			-0.525415	18.3528	13.9369	21.9
-0.522927	10.5596	5.9156	15.893			-0.522927	18.3516	13.9618	21.9
-0.520439	10.5602	5.92805	15.8922			-0.520439	18.3505	13.9867	21.9
-0.517952	10.5673	5.94051	15.892			-0.517952	18.3504	14.0117	21.9722
-0.515464	10.5758	5.95296	15.8914			-0.515464	18.3506	14.0366	22
-0.512976	10.5843	5.96542	15.89			-0.512976	18.3508	14.0615	22
-0.510489	10.5928	5.97787	15.89			-0.510489	18.351	14.0864	22
-0.508001	10.5999	5.99033	15.89			-0.508001	18.3512	14.1113	22.071
-0.505513	10.6066	6.00278	15.8897			-0.505513	18.3513	14.1362	22.1
-0.503025	10.6133	6.01524	15.889			-0.503025	18.3515	14.1611	22.1
-0.500538	10.62	6.02769	15.889			-0.500538	18.3517	14.186	22.1
-0.49805	10.6214	6.04015	15.889			-0.49805	18.3505	14.2109	22.1
-0.495562	10.6212	6.0526	15.8893			-0.495562	18.349	14.2358	22.1792
-0.493074	10.621	6.06506	15.89			-0.493074	18.3474	14.2608	22.2
-0.490587	10.6208	6.07751	15.8915			-0.490587	18.3459	14.2857	22.2
-0.488099	10.6165	6.08996	15.892			-0.488099	18.3441	14.3106	22.2
-0.485611	10.611	6.10242	15.8925			-0.485611	18.3422	14.3355	22.2774
-0.483123	10.6054	6.11487	15.894			-0.483123	18.3403	14.3604	22.3
-0.480636	10.5999	6.12733	15.8955			-0.480636	18.3385	14.3853	22.3
-0.478148	10.5991	6.13978	15.896			-0.478148	18.3378	14.4102	22.3
-0.47566	10.6	6.15224	15.8964			-0.47566	18.3376	14.4351	22.3
-0.473173	10.6009	6.16469	15.898			-0.473173	18.3373	14.46	22.3668
-0.470685	10.6018	6.17715	15.8994			-0.470685	18.3371	14.4849	22.4
-0.468197	10.6061	6.1896	15.9			-0.468197	18.3365	14.5099	22.4
-0.465709	10.6119	6.20205	15.9			-0.465709	18.3358	14.5348	22.4
-0.463222	10.6176	6.21451	15.9			-0.463222	18.3351	14.5597	22.4656
-0.460734	10.6233	6.22696	15.8993			-0.460734	18.3345	14.5846	22.5
-0.458246	10.6326	6.23942	15.899			-0.458246	18.3327	14.6095	22.5
-0.455758	10.6435	6.25187	15.8984			-0.455758	18.3304	14.6344	22.5
-0.453271	10.6543	6.26433	15.896			-0.453271	18.3282	14.6593	22.5
-0.450783	10.6651	6.27678	15.8913			-0.450783	18.326	14.6842	22.5711
-0.448295	10.6721	6.28923	15.889			-0.448295	18.3244	14.7091	22.6
-0.445808	10.6773	6.30169	15.8883			-0.445808	18.323	14.734	22.6
-0.44332	10.6825	6.31414	15.885			-0.44332	18.3217	14.759	22.6
-0.440832	10.6878	6.3266	15.8837			-0.440832	18.3204	14.7839	22.6693
-0.438344	10.6901	6.33905	15.883			-0.438344	18.3189	14.8088	22.7
-0.435857	10.691	6.35151	15.8819			-0.435857	18.3172	14.8337	22.7
-0.433369	10.6918	6.36396	15.876			-0.433369	18.3155	14.8586	22.7
-0.430881	10.6927	6.37642	15.8734			-0.430881	18.3138	14.8835	22.7
-0.428393	10.6908	6.38887	15.872			-0.428393	18.3139	14.9084	22.7614
-0.425906	10.6874	6.40132	15.8715			-0.425906	18.3148	14.9333	22.8
-0.423418	10.6839	6.41378	15.868			-0.423418	18.3157	14.9582	22.8
-0.42093	10.6805	6.42623	15.863			-0.42093	18.3166	14.9831	22.8
-0.418442	10.6758	6.43869	15.86			-0.418442	18.3177	15.0081	22.8602
-0.415955	10.6703	6.45114	15.859			-0.415955	18.3188	15.033	22.9
-0.413467	10.6649	6.4636	15.851			-0.413467	18.3199	15.0579	22.9
-0.410979	10.6594	6.47605	15.8437			-0.410979	18.3211	15.0828	22.9
-0.408492	10.6557	6.48851	15.839			-0.408492	18.3214	15.1077	22.9
-0.406004	10.6532	6.50096	15.8377			-0.406004	18.3213	15.1326	22.963
-0.403516	10.6506	6.51342	15.826			-0.403516	18.3212	15.1575	23
-0.401028	10.6481	6.52587	15.819			-0.401028	18.3211	15.1824	23
-0.398541	10.646	6.53833	15.814			-0.398541	18.3212	15.2073	23
-0.396053	10.6442	6.55078	15.8129			-0.396053	18.3216	15.2322	23
-0.393565	10.6425	6.56323	15.8			-0.393565	18.322	15.2572	23.0572
-0.391078	10.6408	6.57569	15.7915			-0.391078	18.3223	15.2821	23.1
-0.38859	10.6377	6.58814	15.785			-0.38859	18.3221	15.307	23.1
-0.386102	10.6338	6.6006	15.784			-0.386102	18.3215	15.3319	23.1
-0.383614	10.6298	6.61305	15.768			-0.383614	18.3209	15.3568	23.156
-0.381127	10.6258	6.62551	15.7592			-0.381127	18.3203	15.3817	23.2
-0.378639	10.6219	6.63796	15.752			-0.378639	18.3207	15.4066	23.2
-0.376151	10.6179	6.65041	15.7512			-0.376151	18.3219	15.4315	23.2
-0.373663	10.614	6.66287	15.733			-0.373663	18.3232	15.4564	23.2
-0.371176	10.6101	6.67532	15.7245			-0.371176	18.3244	15.4813	23.2567
-0.368688	10.6078	6.68778	15.717			-0.368688	18.3255	15.5063	23.3
-0.3662	10.6068	6.70023	15.7166			-0.3662	18.3264	15.5312	23.3
-0.363712	10.6059	6.71269	15.7			-0.363712	18.3274	15.5561	23.3
-0.361225	10.605	6.72514	15.6897			-0.361225	18.3283	15.581	23.3549
-0.358737	10.6047	6.7376	15.68			-0.358737	18.3286	15.6059	23.4
-0.356249	10.6052	6.75005	15.6799			-0.356249	18.3282	15.6308	23.4
-0.353762	10.6056	6.76251	15.66			-0.353762	18.3278	15.6557	23.4
-0.351274	10.606	6.77496	15.6491			-0.351274	18.3274	15.6806	23.4
-0.348786	10.6053	6.78742	15.638			-0.348786	18.328	15.7055	23.4518
-0.346298	10.6033	6.79987	15.638			-0.346298	18.3297	15.7304	23.5
-0.343811	10.6013	6.81232	15.616			-0.343811	18.3313	15.7554	23.5
-0.341323	10.5993	6.82478	15.605			-0.341323	18.3329	15.7803	23.5
-0.338835	10.5981	6.83723	15.593			-0.338835	18.3347	15.8052	23.5506
-0.336347	10.5979	6.84969	15.593			-0.336347	18.3366	15.8301	23.6
-0.33386	10.5976	6.86214	15.567			-0.33386	18.3385	15.855	23.6
-0.331372	10.5974	6.8746	15.5537			-0.331372	18.3404	15.8799	23.6
-0.328884	10.598	6.88705	15.538			-0.328884	18.3423	15.9048	23.6
-0.326397	10.5997	6.89951	15.538			-0.326397	18.3442	15.9297	23.6486
-0.323909	10.6014	6.91196	15.509			-0.323909	18.3461	15.9546	23.7
-0.321421	10.603	6.92441	15.4962			-0.321421	18.3479	15.9795	23.7
-0.318933	10.6067	6.93687	15.48			-0.318933	18.3492	16.0045	23.7
-0.316446	10.6129	6.94932	15.48			-0.316446	18.3496	16.0294	23.7468
-0.313958	10.6191	6.96178	15.447			-0.313958	18.3501	16.0543	23.8
-0.31147	10.6253	6.97423	15.4322			-0.31147	18.3505	16.0792	23.8
-0.308982	10.6302	6.98669	15.412			-0.308982	18.3507	16.1041	23.8
-0.306495	10.633	6.99914	15.412			-0.306495	18.3507	16.129	23.8
-0.304007	10.6359	7.0116	15.375			-0.304007	18.3506	16.1539	23.8464
-0.301519	10.6388	7.02405	15.3596			-0.301519	18.3505	16.1788	23.9
-0.299031	10.6405	7.03651	15.337			-0.299031	18.3509	16.2037	23.9
-0.296544	10.6406	7.04896	15.337			-0.296544	18.3521	16.2286	23.9
-0.294056	10.6406	7.06141	15.299			-0.294056	18.3532	16.2536	23.9452
-0.291568	10.6407	7.07387	15.2835			-0.291568	18.3543	16.2785	24
-0.289081	10.6416	7.08632	15.259			-0.289081	18.3558	16.3034	24
-0.286593	10.644	7.09878	15.259			-0.286593	18.3579	16.3283	24
-0.284105	10.6464	7.11123	15.214			-0.284105	18.36	16.3532	24
-0.281617	10.6487	7.12369	15.1967			-0.281617	18.3621	16.3781	24.0405
-0.27913	10.6514	7.13614	15.167			-0.27913	18.3645	16.403	24.1
-0.276642	10.6545	7.1486	15.167			-0.276642	18.3672	16.4279	24.1
-0.274154	10.6577	7.16105	15.118			-0.274154	18.3699	16.4528	24.1
-0.271667	10.6609	7.1735	15.1008			-0.271667	18.3727	16.4777	24.1387
-0.269179	10.6638	7.18596	15.069			-0.269179	18.3754	16.5027	24.2
-0.266691	10.6663	7.19841	15.069			-0.266691	18.3783	16.5276	24.2
-0.264203	10.6688	7.21087	15.016			-0.264203	18.3812	16.5525	24.2
-0.261716	10.6713	7.22332	14.9984			-0.261716	18.384	16.5774	24.2
-0.259228	10.6727	7.23578	14.963			-0.259228	18.3872	16.6023	24.241
-0.25674	10.6715	7.24823	14.963			-0.25674	18.391	16.6272	24.3
-0.254252	10.6704	7.26069	14.907			-0.254252	18.3948	16.6521	24.3
-0.251765	10.6693	7.27314	14.8891			-0.251765	18.3986	16.677	24.3
-0.249277	10.669	7.28559	14.85			-0.249277	18.402	16.7019	24.3398
-0.246789	10.6708	7.29805	14.85			-0.246789	18.4045	16.7268	24.4
-0.244301	10.6726	7.3105	14.79			-0.244301	18.4071	16.7518	24.4
-0.241814	10.6744	7.32296	14.7711			-0.241814	18.4096	16.7767	24.4
-0.239326	10.6765	7.33541	14.726			-0.239326	18.4124	16.8016	24.4
-0.236838	10.6795	7.34787	14.726			-0.236838	18.4158	16.8265	24.4324
-0.234351	10.6824	7.36032	14.659			-0.234351	18.4193	16.8514	24.5
-0.231863	10.6853	7.37278	14.6393			-0.231863	18.4227	16.8763	24.5
-0.229375	10.6882	7.38523	14.588			-0.229375	18.4256	16.9012	24.5
-0.226887	10.6908	7.39769	14.588			-0.226887	18.427	16.9261	24.5
-0.2244	10.6935	7.41014	14.516			-0.2244	18.4285	16.951	24.5368
-0.221912	10.6962	7.42259	14.4963			-0.221912	18.4299	16.9759	24.6
-0.219424	10.6977	7.43505	14.44			-0.219424	18.4314	17.0009	24.6
-0.216936	10.6953	7.4475	14.44			-0.216936	18.4331	17.0258	24.6
-0.214449	10.693	7.45996	14.3613			-0.214449	18.4347	17.0507	24.6356
-0.211961	10.6906	7.47241	14.341			-0.211961	18.4364	17.0756	24.7
-0.209473	10.6885	7.48487	14.278			-0.209473	18.4381	17.1005	24.7
-0.206986	10.6874	7.49732	14.278			-0.206986	18.4396	17.1254	24.7
-0.204498	10.6863	7.50978	14.1949			-0.204498	18.4411	17.1503	24.7
-0.20201	10.6852	7.52223	14.1738			-0.20201	18.4425	17.1752	24.7261
-0.199522	10.6846	7.53468	14.107			-0.199522	18.4445	17.2001	24.8
-0.197035	10.6863	7.54714	14.107			-0.197035	18.4481	17.225	24.8
-0.194547	10.6879	7.55959	14.0226			-0.194547	18.4518	17.2499	24.8
-0.192059	10.6896	7.57205	14.001			-0.192059	18.4555	17.2749	24.8243
-0.189571	10.6918	7.5845	13.931			-0.189571	18.4591	17.2998	24.9
-0.187084	10.6963	7.59696	13.931			-0.187084	18.4627	17.3247	24.9
-0.184596	10.7009	7.60941	13.8435			-0.184596	18.4662	17.3496	24.9
-0.182108	10.7054	7.62186	13.8207			-0.182108	18.4697	17.3745	24.9
-0.179621	10.7102	7.63432	13.745			-0.179621	18.4732	17.3994	24.9314
-0.177133	10.7162	7.64677	13.745			-0.177133	18.4761	17.4243	25
-0.174645	10.7222	7.65923	13.6582			-0.174645	18.479	17.4492	25
-0.172157	10.7283	7.67168	13.6345			-0.172157	18.482	17.4741	25
-0.16967	10.7349	7.68414	13.553			-0.16967	18.4848	17.4991	25.0302
-0.167182	10.7457	7.69659	13.553			-0.167182	18.4871	17.524	25.1
-0.164694	10.7564	7.70905	13.4625			-0.164694	18.4894	17.5489	25.1
-0.162206	10.7672	7.7215	13.4378			-0.162206	18.4917	17.5738	25.1
-0.159719	10.4734	7.73396	13.352			-0.159719	18.3638	17.5987	25.1
-0.157231	7.79254	7.74641	13.352			-0.157231	17.2151	17.6236	25.118
-0.154743	5.11153	7.75887	13.2633			-0.154743	16.0664	17.6485	25.2
-0.152256	2.43063	7.77132	13.2384			-0.152256	14.9177	17.6734	25.2
-0.149768	4.6e-05	7.78377	13.149			-0.149768	13.5539	17.6983	25.2
-0.14728	0.000544	7.79623	13.149			-0.14728	10.1019	17.7232	25.2162
-0.144792	0.001042	7.80868	13.0587			-0.144792	6.6498	17.7481	25.3
-0.142305	0.001539	7.82114	13.0335			-0.142305	3.19769	17.7731	25.3
-0.139817	0.002133	7.83359	12.944			-0.139817	2.3e-05	17.798	25.3
-0.137329	0.003936	7.84605	12.944			-0.137329	0.000334	17.8229	25.3
-0.134841	0.00574	7.8585	12.859			-0.134841	0.000645	17.8478	25.326
-0.132354	0.007544	7.87096	12.8345			-0.132354	0.000956	17.8727	25.4
-0.129866	0.009424	7.88341	12.745			-0.129866	0.001284	17.8976	25.4
-0.127378	0.012658	7.89586	12.745			-0.127378	0.001905	17.9225	25.4
-0.124891	0.015892	7.90832	12.6635			-0.124891	0.002527	17.9474	25.4248
-0.122403	0.019127	7.92077	12.6398			-0.122403	0.003149	17.9723	25.5
-0.119915	0.022452	7.93323	12.554			-0.119915	0.003752	17.9973	25.5
-0.117427	0.02836	7.94568	12.554			-0.117427	0.003814	18.0222	25.5
-0.114939	0.034269	7.95814	12.4808			-0.114939	0.003877	18.0471	25.5
-0.112452	0.040177	7.97059	12.4588			-0.112452	0.003939	18.072	25.5099
-0.109964	0.046068	7.98305	12.376			-0.109964	0.004041	18.0969	25.6
-0.107476	0.050795	7.9955	12.376			-0.107476	0.006902	18.1218	25.6
-0.104989	0.055522	8.00796	12.31			-0.104989	0.009763	18.1467	25.6
-0.102501	0.060249	8.02041	12.2898			-0.102501	0.012624	18.1716	25.6081
-0.100013	0.064975	8.03286	12.216			-0.100013	0.015485	18.1965	25.7
-0.097525	0.063268	8.04532	12.216			-0.097525	0.020016	18.2214	25.7
-0.095038	0.061526	8.05777	12.1608			-0.095038	0.024556	18.2463	25.7
-0.09255	0.059785	8.07023	12.1435			-0.09255	0.029096	18.2713	25.7
-0.090062	0.058044	8.08268	12.08			-0.090062	0.033636	18.2962	25.7206
-0.087574	0.056302	8.09514	12.08			-0.087574	0.038965	18.3211	25.8
-0.085087	0.054561	8.10759	12.0345			-0.085087	0.044314	18.346	25.8
-0.082599	0.052819	8.12005	12.0198			-0.082599	0.049662	18.3709	25.8
-0.080111	0.051078	8.1325	11.966			-0.080111	0.055011	18.3958	25.8194
-0.077624	0.046603	8.14495	11.966			-0.077624	0.057389	18.4207	25.9
-0.075136	0.042001	8.15741	11.9334			-0.075136	0.059628	18.4456	25.9
-0.072648	0.037399	8.16986	11.922			-0.072648	0.061867	18.4705	25.9
-0.07016	0.032796	8.18232	11.888			-0.07016	0.064106	18.4954	25.9
-0.067673	0.030173	8.19477	11.888			-0.067673	0.063435	18.5204	25.9018
-0.065185	0.027685	8.20723	11.8699			-0.065185	0.062565	18.5453	26
-0.062697	0.025197	8.21968	11.863			-0.062697	0.061694	18.5702	26
-0.06021	0.022709	8.23214	11.848			-0.06021	0.060823	18.5951	26
-0.057722	0.014469	8.24459	11.848			-0.057722	0.060123	18.62	26
-0.055234	0.005699	8.25704	11.8452			-0.055234	0.059439	18.6449	26.1
-0.052746	-0.00307	8.2695	11.844			-0.052746	0.058755	18.6698	26.1
-0.050259	-0.011839	8.28195	11.849			-0.050259	0.058071	18.6947	26.1
-0.047771	-0.019939	8.29441	11.849			-0.047771	0.058613	18.7196	26.1
-0.045283	-0.027963	8.30686	11.86			-0.045283	0.059297	18.7445	26.1152
-0.042795	-0.035985	8.31932	11.865			-0.042795	0.059981	18.7695	26.1982
-0.040308	-0.044008	8.33177	11.893			-0.040308	0.060665	18.7944	26.2
-0.03782	-0.045981	8.34423	11.893			-0.03782	0.063203	18.8193	26.2
-0.035332	-0.047101	8.35668	11.9204			-0.035332	0.066001	18.8442	26.2
-0.032845	-0.04822	8.36913	11.934			-0.032845	0.0688	18.8691	26.2
-0.030357	-0.049339	8.38159	11.986			-0.030357	0.071599	18.894	26.3
-0.027869	-0.04236	8.39404	11.986			-0.027869	0.077062	18.9189	26.3
-0.025381	-0.034027	8.4065	12.0282			-0.025381	0.08297	18.9438	26.3
-0.022894	-0.025693	8.41895	12.051			-0.022894	0.088878	18.9687	26.3
-0.020406	-0.017359	8.43141	12.128			-0.020406	0.094787	18.9936	26.4
-0.017918	-0.009806	8.44386	12.128			-0.017918	0.087265	19.0186	26.4
-0.01543	-0.002405	8.45632	12.1861			-0.01543	0.077128	19.0435	26.4
-0.012943	0.004996	8.46877	12.22			-0.012943	0.066991	19.0684	26.4
-0.010455	0.012397	8.48123	12.323			-0.010455	0.056853	19.0933	26.411
-0.007967	0.010497	8.49368	12.323			-0.007967	0.046868	19.1182	26.494
-0.00548	0.006517	8.50613	12.3948			-0.00548	0.036918	19.1431	26.5
-0.002992	0.002537	8.51859	12.44			-0.002992	0.026966	19.168	26.5
-0.000504	-0.001444	8.53104	12.572			-0.000504	0.017016	19.1929	26.5098
0.001984	-0.008746	8.5435	12.572			0.001984	0.009743	19.2178	26.5928
0.004472	-0.016894	8.55595	12.6595			0.004472	0.00315	19.2427	26.6
0.006959	-0.025041	8.56841	12.719			0.006959	-0.003442	19.2677	26.6
0.009447	-0.033188	8.58086	12.881			0.009447	-0.010034	19.2926	26.6
0.011935	-0.041481	8.59332	12.881			0.011935	-0.006615	19.3175	26.6
0.014422	-0.049815	8.60577	12.9831			0.014422	-0.000333	19.3424	26.7
0.01691	-0.058149	8.61823	13.058			0.01691	0.005948	19.3673	26.7
0.019398	-0.066482	8.63068	13.247			0.019398	0.012229	19.3922	26.7
0.021886	-0.067274	8.64313	13.247			0.021886	0.025394	19.4171	26.7
0.024373	-0.065657	8.65559	13.3599			0.024373	0.040755	19.442	26.8
0.026861	-0.06404	8.66804	13.449			0.026861	0.056117	19.4669	26.8
0.029349	-0.062423	8.6805	13.663			0.029349	0.071478	19.4918	26.8
0.031837	-0.058832	8.69295	13.663			0.031837	0.081652	19.5168	26.8
0.034324	-0.054541	8.70541	13.7846			0.034324	0.089986	19.5417	26.8056
0.036812	-0.05025	8.71786	13.888			0.036812	0.09832	19.5666	26.8886
0.0393	-0.045958	8.73031	14.126			0.0393	0.106654	19.5915	26.9
0.041787	-0.04265	8.74277	14.126			0.041787	0.115479	19.6164	26.9
0.044275	-0.039727	8.75522	14.2556			0.044275	0.124497	19.6413	26.9044
0.046763	-0.036804	8.76768	14.374			0.046763	0.133515	19.6662	26.9874
0.049251	-0.03388	8.78013	14.635			0.049251	0.142534	19.6911	27
0.051738	-0.03187	8.79259	14.635			0.051738	0.148162	19.716	27
0.054226	-0.030253	8.80504	14.7722			0.054226	0.152329	19.7409	27
0.056714	-0.028636	8.8175	14.907			0.056714	0.156496	19.7659	27
0.059201	-0.027019	8.82995	15.1836			0.059201	0.160663	19.7908	27.1
0.061689	-0.025022	8.8424	15.185			0.061689	0.162127	19.8157	27.1
0.064177	-0.022845	8.85486	15.326			0.064177	0.162313	19.8406	27.1
0.066665	-0.020668	8.86731	15.475			0.066665	0.1625	19.8655	27.1
0.069152	-0.018492	8.87977	15.7661			0.069152	0.162686	19.8904	27.2
0.07164	-0.01488	8.89222	15.773			0.07164	0.162627	19.9153	27.2
0.074128	-0.010526	8.90468	15.9134			0.074128	0.16244	19.9402	27.2
0.076616	-0.006173	8.91713	16.073			0.076616	0.162254	19.9651	27.2
0.079103	-0.001819	8.92959	16.3673			0.079103	0.162067	19.99	27.2002
0.081591	0.002336	8.94204	16.38			0.081591	0.162915	20.015	27.2832
0.084079	0.006378	8.9545	16.5194			0.084079	0.164345	20.0399	27.3
0.086566	0.010421	8.96695	16.69			0.086566	0.165776	20.0648	27.3
0.089054	0.014463	8.9794	16.9844			0.089054	0.167206	20.0897	27.3
0.091542	0.018429	8.99186	17.003			0.091542	0.169254	20.1146	27.382
0.09403	0.022347	9.00431	17.1385			0.09403	0.171679	20.1395	27.4
0.096517	0.026265	9.01677	17.317			0.096517	0.174104	20.1644	27.4
0.099005	0.030183	9.02922	17.6085			0.099005	0.17653	20.1893	27.4
0.101493	0.037125	9.04168	17.633			0.101493	0.177687	20.2142	27.4
0.103981	0.04608	9.05413	17.7628			0.103981	0.177998	20.2391	27.4957
0.106468	0.055037	9.06659	17.947			0.106468	0.178309	20.2641	27.5
0.108956	0.063992	9.07904	18.2282			0.108956	0.17862	20.289	27.5
0.111444	0.077135	9.0915	18.258			0.111444	0.178642	20.3139	27.5
0.113931	0.093305	9.10395	18.3813			0.113931	0.178455	20.3388	27.5939
0.116419	0.109476	9.11641	18.57			0.116419	0.178269	20.3637	27.6
0.118907	0.125646	9.12886	18.8464			0.118907	0.178082	20.3886	27.6
0.121395	0.140247	9.14131	18.882			0.121395	0.179255	20.4135	27.6
0.123883	0.153619	9.15377	18.9981			0.123883	0.181494	20.4384	27.6
0.12637	0.16699	9.16622	19.19			0.12637	0.183733	20.4633	27.6778
0.128858	0.180362	9.17868	19.4529			0.128858	0.185972	20.4882	27.7
0.131346	0.193127	9.19113	19.493			0.131346	0.189658	20.5132	27.7
0.133833	0.20538	9.20359	19.5988			0.133833	0.194571	20.5381	27.7
0.136321	0.217632	9.21604	19.788			0.136321	0.199484	20.563	27.7
0.138809	0.229884	9.2285	20.0352			0.138809	0.204397	20.5879	27.7894
0.141297	0.235393	9.24095	20.079			0.141297	0.20769	20.6128	27.8
0.143784	0.234709	9.2534	20.178			0.143784	0.209494	20.6377	27.8
0.146272	0.234025	9.26586	20.37			0.146272	0.211297	20.6626	27.8
0.14876	0.233341	9.27831	20.6044			0.14876	0.213101	20.6875	27.8876
0.151248	0.232906	9.29077	20.652			0.151248	0.215154	20.7124	27.9
0.153735	0.23272	9.30322	20.7403			0.153735	0.217455	20.7373	27.9
0.156223	0.232533	9.31568	20.926			0.156223	0.219756	20.7623	27.9
0.158711	0.232347	9.32813	21.1407			0.158711	0.222058	20.7872	27.9
0.161198	0.233119	9.34059	21.19			0.161198	0.22322	20.8121	27.9736
0.163686	0.234922	9.35304	21.2672			0.163686	0.223158	20.837	28
0.166174	0.236726	9.36549	21.444			0.166174	0.223096	20.8619	28
0.168662	0.23853	9.37795	21.6411			0.168662	0.223033	20.8868	28
0.171149	0.239644	9.3904	21.692			0.171149	0.224609	20.9117	28.0724
0.173637	0.239955	9.40286	21.7586			0.173637	0.228092	20.9366	28.1
0.176125	0.240266	9.41531	21.925			0.176125	0.231575	20.9615	28.1
0.178612	0.240577	9.42777	22.1005			0.178612	0.235058	20.9864	28.1
0.1811	0.241383	9.44022	22.151			0.1811	0.238623	21.0114	28.1
0.183588	0.242813	9.45268	22.2091			0.183588	0.242293	21.0363	28.1813
0.186076	0.244244	9.46513	22.368			0.186076	0.245962	21.0612	28.2
0.188563	0.245674	9.47758	22.5273			0.188563	0.249631	21.0861	28.2
0.191051	0.245528	9.49004	22.578			0.191051	0.252933	21.111	28.2
0.193539	0.243226	9.50249	22.6286			0.193539	0.255731	21.1359	28.2795
0.196027	0.240925	9.51495	22.781			0.196027	0.25853	21.1608	28.3
0.198514	0.238624	9.5274	22.9261			0.198514	0.261329	21.1857	28.3
0.201002	0.238428	9.53986	22.977			0.201002	0.264027	21.2106	28.3
0.20349	0.241351	9.55231	23.02			0.20349	0.266577	21.2355	28.3
0.205977	0.244274	9.56477	23.163			0.205977	0.269127	21.2605	28.3682
0.208465	0.247197	9.57722	23.2901			0.208465	0.271677	21.2854	28.4
0.210953	0.250311	9.58967	23.339			0.210953	0.273298	21.3103	28.4
0.213441	0.253731	9.60213	23.3746			0.213441	0.273422	21.3352	28.4
0.215928	0.257152	9.61458	23.506			0.215928	0.273546	21.3601	28.467
0.218416	0.260573	9.62704	23.62			0.218416	0.273671	21.385	28.5
0.220904	0.263405	9.63949	23.668			0.220904	0.274021	21.4099	28.5
0.223392	0.265209	9.65195	23.6978			0.223392	0.274768	21.4348	28.5
0.225879	0.267013	9.6644	23.821			0.225879	0.275514	21.4597	28.5
0.228367	0.268816	9.67686	23.9225			0.228367	0.27626	21.4846	28.5732
0.230855	0.268376	9.68931	23.969			0.230855	0.27722	21.5096	28.6
0.233342	0.263649	9.70177	23.9932			0.233342	0.278588	21.5345	28.6
0.23583	0.258922	9.71422	24.106			0.23583	0.279957	21.5594	28.6
0.238318	0.254195	9.72667	24.1948			0.238318	0.281325	21.5843	28.6714
0.240806	0.249529	9.73913	24.239			0.240806	0.283136	21.6092	28.7
0.243294	0.244989	9.75158	24.2594			0.243294	0.285873	21.6341	28.7
0.245781	0.240449	9.76404	24.368			0.245781	0.288609	21.659	28.7
0.248269	0.235909	9.77649	24.4453			0.248269	0.291346	21.6839	28.7
0.250757	0.231577	9.78895	24.487			0.250757	0.293401	21.7088	28.7628
0.253244	0.227721	9.8014	24.5027			0.253244	0.293899	21.7337	28.8
0.255732	0.223865	9.81386	24.599			0.255732	0.294396	21.7587	28.8
0.25822	0.220009	9.82631	24.6653			0.25822	0.294894	21.7836	28.8
0.260708	0.21656	9.83877	24.704			0.260708	0.294967	21.8085	28.8616
0.263195	0.214135	9.85122	24.7163			0.263195	0.293972	21.8334	28.9
0.265683	0.211709	9.86367	24.805			0.265683	0.292977	21.8583	28.9
0.268171	0.209284	9.87613	24.8626			0.268171	0.291982	21.8832	28.9
0.270658	0.205706	9.88858	24.899			0.270658	0.291497	21.9081	28.9
0.273146	0.198927	9.90104	24.9085			0.273146	0.29243	21.933	28.9651
0.275634	0.192148	9.91349	24.991			0.275634	0.293363	21.9579	29
0.278122	0.185368	9.92595	25.0427			0.278122	0.294296	21.9828	29
0.280609	0.178894	9.9384	25.078			0.280609	0.295731	22.0078	29
0.283097	0.173359	9.95086	25.0849			0.283097	0.298716	22.0327	29.0633
0.285585	0.167823	9.96331	25.159			0.285585	0.301702	22.0576	29.1
0.288073	0.162288	9.97576	25.2022			0.288073	0.304687	22.0825	29.1
0.29056	0.15877	9.98822	25.234			0.29056	0.307798	22.1074	29.1
0.293048	0.162191	10.0007	25.2386			0.293048	0.311343	22.1323	29.1
0.295536	0.165612	10.0131	25.302			0.295536	0.314889	22.1572	29.1574
0.298023	0.169032	10.0256	25.3383			0.298023	0.318434	22.1821	29.2
0.300511	0.173053	10.038	25.367			0.300511	0.321352	22.207	29.2
0.302999	0.179398	10.0505	25.3699			0.302999	0.32185	22.2319	29.2
0.305487	0.185741	10.0629	25.427			0.305487	0.322347	22.2569	29.2
0.307974	0.192085	10.0754	25.4567			0.307974	0.322845	22.2818	29.2588
0.310462	0.20023	10.0879	25.482			0.310462	0.323458	22.3067	29.3
0.31295	0.216277	10.1003	25.4836			0.31295	0.324577	22.3316	29.3
0.315438	0.232323	10.1128	25.534			0.315438	0.325697	22.3565	29.3
0.317925	0.248368	10.1252	25.559			0.317925	0.326816	22.3814	29.357
0.320413	0.262463	10.1377	25.582			0.320413	0.328081	22.4063	29.4
0.322901	0.266754	10.1501	25.5826			0.322901	0.330071	22.4312	29.4
0.325388	0.271045	10.1626	25.627			0.325388	0.332061	22.4561	29.4
0.327876	0.275336	10.175	25.6476			0.327876	0.334051	22.481	29.4
0.330364	0.278226	10.1875	25.668			0.330364	0.336059	22.506	29.4532
0.332852	0.27294	10.1999	25.668			0.332852	0.338174	22.5309	29.5
0.335339	0.267654	10.2124	25.706			0.335339	0.340288	22.5558	29.5
0.337827	0.262367	10.2249	25.7244			0.337827	0.342403	22.5807	29.5
0.340315	0.256845	10.2373	25.744			0.340315	0.344242	22.6056	29.552
0.342803	0.249692	10.2498	25.744			0.342803	0.34418	22.6305	29.6
0.34529	0.24254	10.2622	25.778			0.34529	0.344118	22.6554	29.6
0.347778	0.235388	10.2747	25.793			0.347778	0.344056	22.6803	29.6
0.350266	0.228209	10.2871	25.81			0.350266	0.344073	22.7052	29.6
0.352753	0.220808	10.2996	25.81			0.352753	0.344757	22.7301	29.6507
0.355241	0.213407	10.312	25.838			0.355241	0.345441	22.7551	29.7
0.357729	0.206006	10.3245	25.8479			0.357729	0.346125	22.78	29.7
0.360217	0.199868	10.3369	25.86			0.360217	0.34695	22.8049	29.7
0.362705	0.206958	10.3494	25.86			0.362705	0.349252	22.8298	29.7489
0.365192	0.214048	10.3619	25.882			0.365192	0.351553	22.8547	29.8
0.36768	0.221138	10.3743	25.8902			0.36768	0.353854	22.8796	29.8
0.370167	0.228345	10.3868	25.901			0.370167	0.35605	22.9045	29.8
0.372655	0.237177	10.3992	25.901			0.372655	0.356797	22.9294	29.8
0.375143	0.246008	10.4117	25.916			0.375143	0.357543	22.9543	29.8478
0.377631	0.254839	10.4241	25.921			0.377631	0.358289	22.9792	29.9
0.380119	0.26344	10.4366	25.928			0.380119	0.358997	23.0042	29.9
0.382606	0.26742	10.449	25.928			0.382606	0.358935	23.0291	29.9
0.385094	0.271401	10.4615	25.941			0.385094	0.358873	23.054	29.9466
0.387582	0.275381	10.4739	25.9414			0.387582	0.35881	23.0789	30
0.390069	0.279375	10.4864	25.942			0.390069	0.358793	23.1038	30
0.392557	0.283853	10.4989	25.942			0.392557	0.360348	23.1287	30
0.395045	0.288331	10.5113	25.944			0.395045	0.361903	23.1536	30
0.397533	0.292809	10.5238	25.9496			0.397533	0.363458	23.1785	30.0426
0.40002	0.297267	10.5362	25.959			0.40002	0.365037	23.2034	30.1
0.402508	0.299382	10.5487	25.959			0.402508	0.369577	23.2283	30.1
0.404996	0.301497	10.5611	25.975			0.404996	0.374118	23.2533	30.1
0.407484	0.303611	10.5736	25.9771			0.407484	0.378658	23.2782	30.1408
0.409971	0.305726	10.586	25.981			0.409971	0.383198	23.3031	30.2
0.412459	0.3095	10.5985	25.981			0.412459	0.38534	23.328	30.2
0.414947	0.313294	10.6109	25.987			0.414947	0.387455	23.3529	30.2
0.417434	0.317088	10.6234	25.9877			0.417434	0.389569	23.3778	30.2
0.419922	0.320881	10.6359	25.989			0.419922	0.391684	23.4027	30.2424
0.42241	0.317505	10.6483	25.989			0.42241	0.391629	23.4276	30.3
0.424898	0.313898	10.6608	25.989			0.424898	0.391505	23.4525	30.3
0.427385	0.310291	10.6732	25.9896			0.427385	0.391381	23.4774	30.3
0.429873	0.306684	10.6857	25.991			0.429873	0.391256	23.5024	30.3412
0.432361	0.302545	10.6981	25.991			0.432361	0.393375	23.5273	30.4
0.434849	0.298378	10.7106	25.992			0.434849	0.395614	23.5522	30.4
0.437336	0.294212	10.723	25.9935			0.437336	0.397853	23.5771	30.4
0.439824	0.290044	10.7355	25.997			0.439824	0.400092	23.602	30.4
0.442312	0.286802	10.7479	25.997			0.442312	0.409671	23.6269	30.4345
0.444799	0.28363	10.7604	26.002			0.444799	0.419808	23.6518	30.5
0.447287	0.280458	10.7729	26.0029			0.447287	0.429947	23.6767	30.5
0.449775	0.277287	10.7853	26.005			0.449775	0.440084	23.7016	30.5
0.452263	0.279885	10.7978	26.005			0.452263	0.445978	23.7265	30.5327
0.45475	0.283057	10.8102	26.007			0.45475	0.451451	23.7515	30.6
0.457238	0.286229	10.8227	26.0073			0.457238	0.456924	23.7764	30.6
0.459726	0.289401	10.8351	26.008			0.459726	0.462397	23.8013	30.6
0.462214	0.293679	10.8476	26.008			0.462214	0.464826	23.8262	30.6
0.464701	0.298095	10.86	26.008			0.464701	0.466879	23.8511	30.637
0.467189	0.302511	10.8725	26.0085			0.467189	0.468931	23.876	30.7
0.469677	0.306927	10.8849	26.01			0.469677	0.470983	23.9009	30.7
0.472164	0.311396	10.8974	26.01			0.472164	0.467191	23.9258	30.7
0.474652	0.315875	10.9099	26.011			0.474652	0.462527	23.9507	30.7
0.47714	0.320352	10.9223	26.0115			0.47714	0.457862	23.9756	30.7282
0.479628	0.32483	10.9348	26.013			0.479628	0.453198	24.0006	30.8
0.482116	0.331689	10.9472	26.013			0.482116	0.453558	24.0255	30.8
0.484603	0.338965	10.9597	26.0149			0.484603	0.454802	24.0504	30.8
0.487091	0.346241	10.9721	26.0154			0.487091	0.456046	24.0753	30.8264
0.489578	0.353518	10.9846	26.017			0.489578	0.457289	24.1002	30.9
0.492066	0.358418	10.997	26.017			0.492066	0.46184	24.1251	30.9
0.494554	0.362834	11.0095	26.0189			0.494554	0.467064	24.15	30.9
0.497042	0.367249	11.0219	26.0194			0.497042	0.472288	24.1749	30.9
0.49953	0.371665	11.0344	26.021			0.49953	0.477512	24.1998	30.9328
0.502017	0.373559	11.0468	26.021			0.502017	0.481879	24.2247	31
0.504505	0.374865	11.0593	26.0219			0.504505	0.486046	24.2497	31
0.506993	0.376171	11.0718	26.0231			0.506993	0.490213	24.2746	31
0.50948	0.377477	11.0842	26.028			0.50948	0.49438	24.2995	31.0316
0.511968	0.37716	11.0967	26.028			0.511968	0.496677	24.3244	31.1
0.514456	0.376413	11.1091	26.0316			0.514456	0.49848	24.3493	31.1
0.516944	0.375667	11.1216	26.032			0.516944	0.500284	24.3742	31.1
0.519431	0.374921	11.134	26.032			0.519431	0.502088	24.3991	31.1
0.521919	0.372495	11.1465	26.032			0.521919	0.50178	24.424	31.1201
0.524407	0.369572	11.1589	26.0329			0.524407	0.500847	24.4489	31.2
0.526895	0.366649	11.1714	26.033			0.526895	0.499915	24.4738	31.2
0.529382	0.363726	11.1838	26.033			0.529382	0.498982	24.4988	31.2
0.53187	0.36473	11.1963	26.033			0.53187	0.49861	24.5237	31.2183
0.534358	0.367031	11.2088	26.0321			0.534358	0.498423	24.5486	31.3
0.536845	0.369332	11.2212	26.032			0.536845	0.498237	24.5735	31.3
0.539333	0.371633	11.2337	26.032			0.539333	0.49805	24.5984	31.3
0.541821	0.373252	11.2461	26.032			0.541821	0.500049	24.6233	31.3
0.544309	0.37462	11.2586	26.0329			0.544309	0.502847	24.6482	31.3274
0.546796	0.375988	11.271	26.0332			0.546796	0.505646	24.6731	31.4
0.549284	0.377356	11.2835	26.035			0.549284	0.508445	24.698	31.4
0.551772	0.377263	11.2959	26.035			0.551772	0.511598	24.7229	31.4
0.55426	0.376579	11.3084	26.0358			0.55426	0.514894	24.7479	31.4262
0.556747	0.375895	11.3208	26.0362			0.556747	0.51819	24.7728	31.5
0.559235	0.37521	11.3333	26.038			0.559235	0.521487	24.7977	31.5
0.561723	0.373191	11.3458	26.038			0.561723	0.524567	24.8226	31.5
0.56421	0.370579	11.3582	26.0405			0.56421	0.527553	24.8475	31.5
0.566698	0.367967	11.3707	26.0411			0.566698	0.530538	24.8724	31.512
0.569186	0.365355	11.3831	26.042			0.569186	0.533523	24.8973	31.6
0.571674	0.357763	11.3956	26.042			0.571674	0.535421	24.9222	31.6
0.574161	0.347751	11.408	26.0412			0.574161	0.536789	24.9471	31.6
0.576649	0.337737	11.4205	26.0409			0.576649	0.538157	24.972	31.6102
0.579137	0.327724	11.4329	26.039			0.579137	0.539525	24.997	31.7
0.581625	0.32027	11.4454	26.039			0.581625	0.539878	25.0219	31.7
0.584112	0.314174	11.4578	26.0374			0.584112	0.539692	25.0468	31.7
0.5866	0.30808	11.4703	26.0369			0.5866	0.539505	25.0717	31.7
0.589088	0.301985	11.4828	26.033			0.589088	0.539318	25.0966	31.722
0.591575	0.30038	11.4952	26.033			0.591575	0.540983	25.1215	31.8
0.594063	0.301375	11.5077	26.033			0.594063	0.54372	25.1464	31.8
0.596551	0.30237	11.5201	26.033			0.596551	0.546456	25.1713	31.8
0.599039	0.303365	11.5326	26.033			0.599039	0.549193	25.1962	31.8208
0.601526	0.30707	11.545	26.033			0.601526	0.551929	25.2211	31.9
0.604014	0.312481	11.5575	26.0293			0.604014	0.554666	25.2461	31.9
0.606502	0.317892	11.5699	26.028			0.606502	0.557402	25.271	31.9
0.608989	0.323302	11.5824	26.025			0.608989	0.560139	25.2959	31.9
0.611477	0.329748	11.5948	26.025			0.611477	0.563466	25.3208	31.9039
0.613965	0.3369	11.6073	26.0228			0.613965	0.567198	25.3457	32
0.616453	0.344052	11.6198	26.022			0.616453	0.570929	25.3706	32
0.618941	0.351205	11.6322	26.014			0.618941	0.574661	25.3955	32
0.621428	0.354607	11.6447	26.014			0.621428	0.577821	25.4204	32.0021
0.623916	0.355229	11.6571	26.0104			0.623916	0.580558	25.4453	32.1
0.626404	0.355851	11.6696	26.009			0.626404	0.583294	25.4702	32.1
0.628891	0.356473	11.682	26.007			0.628891	0.586031	25.4952	32.1
0.631379	0.358129	11.6945	26.007			0.631379	0.587733	25.5201	32.1
0.633867	0.360617	11.7069	26.0063			0.633867	0.588603	25.545	32.1166
0.636355	0.363105	11.7194	26.006			0.636355	0.589474	25.5699	32.1996
0.638842	0.365592	11.7318	26.006			0.638842	0.590345	25.5948	32.2
0.64133	0.369776	11.7443	26.006			0.64133	0.59198	25.6197	32.2
0.643818	0.375436	11.7568	26.006			0.643818	0.594282	25.6446	32.2154
0.646306	0.381095	11.7692	26.006			0.646306	0.596583	25.6695	32.2984
0.648793	0.386755	11.7817	26.008			0.648793	0.598884	25.6944	32.3
0.651281	0.390493	11.7941	26.008			0.651281	0.601665	25.7193	32.3
0.653769	0.392421	11.8066	26.0087			0.653769	0.6049	25.7443	32.3
0.656256	0.394349	11.819	26.009			0.656256	0.608134	25.7692	32.3
0.658744	0.396277	11.8315	26.008			0.658744	0.611368	25.7941	32.4
0.661232	0.396726	11.8439	26.008			0.661232	0.615187	25.819	32.4
0.66372	0.395669	11.8564	26.008			0.66372	0.619603	25.8439	32.4
0.666207	0.394612	11.8688	26.008			0.666207	0.624018	25.8688	32.4
0.668695	0.393555	11.8813	26.009			0.668695	0.628434	25.8937	32.4124
0.671183	0.391965	11.8938	26.009			0.671183	0.632584	25.9186	32.4954
0.673671	0.389788	11.9062	26.0078			0.673671	0.63644	25.9435	32.5
0.676158	0.387611	11.9187	26.007			0.676158	0.640295	25.9684	32.5
0.678646	0.385435	11.9311	26.005			0.678646	0.644152	25.9933	32.5112
0.681134	0.385554	11.9436	26.005			0.681134	0.6471	26.0183	32.5942
0.683621	0.388415	11.956	26.002			0.683621	0.648966	26.0432	32.6
0.686109	0.391276	11.9685	26			0.686109	0.650832	26.0681	32.6
0.688597	0.394137	11.9809	25.996			0.688597	0.652698	26.093	32.6
0.691085	0.398299	11.9934	25.996			0.691085	0.653642	26.1179	32.6
0.693572	0.404145	12.0058	25.9954			0.693572	0.653393	26.1428	32.7
0.69606	0.409992	12.0183	25.995			0.69606	0.653144	26.1677	32.7
0.698548	0.415838	12.0308	25.997			0.698548	0.652895	26.1926	32.7
0.701035	0.421425	12.0432	25.997			0.701035	0.651896	26.2175	32.7
0.703523	0.42665	12.0557	25.9987			0.703523	0.649843	26.2424	32.8
0.706011	0.431874	12.0681	26			0.706011	0.647791	26.2674	32.8
0.708499	0.437098	12.0806	26.006			0.708499	0.645738	26.2923	32.8
0.710986	0.442371	12.093	26.006			0.710986	0.644229	26.3172	32.8
0.713474	0.44772	12.1055	26.0104			0.713474	0.643544	26.3421	32.807
0.715962	0.453069	12.1179	26.014			0.715962	0.64286	26.367	32.89
0.71845	0.458417	12.1304	26.02			0.71845	0.642176	26.3919	32.9
0.720937	0.464798	12.1428	26.02			0.720937	0.642875	26.4168	32.9
0.723425	0.472882	12.1553	26.0226			0.723425	0.64586	26.4417	32.9058
0.725913	0.480967	12.1678	26.025			0.725913	0.648846	26.4666	32.9888
0.7284	0.489052	12.1802	26.032			0.7284	0.651831	26.4915	33
0.730888	0.498648	12.1927	26.032			0.730888	0.655927	26.5165	33
0.733376	0.510962	12.2051	26.0366			0.733376	0.662022	26.5414	33
0.735864	0.523276	12.2176	26.041			0.735864	0.668117	26.5663	33
0.738352	0.535591	12.23	26.045			0.738352	0.674212	26.5912	33.1
0.740839	0.546436	12.2425	26.045			0.740839	0.680097	26.6161	33.1
0.743327	0.554397	12.2549	26.0489			0.743327	0.68557	26.641	33.1
0.745815	0.562358	12.2674	26.053			0.745815	0.691043	26.6659	33.1
0.748302	0.570318	12.2798	26.0619			0.748302	0.696516	26.6908	33.2
0.75079	0.576876	12.2923	26.062			0.75079	0.701573	26.7157	33.2
0.753278	0.580421	12.3048	26.0658			0.753278	0.70574	26.7406	33.2
0.755766	0.583966	12.3172	26.07			0.755766	0.709908	26.7656	33.2
0.758253	0.587511	12.3297	26.0748			0.758253	0.714074	26.7905	33.2016
0.760741	0.589185	12.3421	26.075			0.760741	0.71826	26.8154	33.2846
0.763229	0.586448	12.3546	26.0777			0.763229	0.722489	26.8403	33.3
0.765717	0.583712	12.367	26.081			0.765717	0.726718	26.8652	33.3
0.768204	0.580975	12.3795	26.0838			0.768204	0.730947	26.8901	33.3004
0.770692	0.577097	12.3919	26.084			0.770692	0.734934	26.915	33.3834
0.77318	0.570256	12.4044	26.0836			0.77318	0.738293	26.9399	33.4
0.775667	0.563414	12.4168	26.083			0.775667	0.741651	26.9648	33.4
0.778155	0.556573	12.4293	26.0849			0.778155	0.745009	26.9897	33.4
0.780643	0.54933	12.4418	26.085			0.780643	0.747854	27.0147	33.4
0.783131	0.540934	12.4542	26.0867			0.783131	0.749222	27.0396	33.4978
0.785618	0.532538	12.4667	26.089			0.785618	0.75059	27.0645	33.5
0.788106	0.524141	12.4791	26.0963			0.788106	0.751958	27.0894	33.5
0.790594	0.51674	12.4916	26.097			0.790594	0.753535	27.1143	33.5
0.793082	0.512511	12.504	26.0982			0.793082	0.755773	27.1392	33.596
0.795569	0.508282	12.5165	26.1			0.795569	0.758012	27.1641	33.6
0.798057	0.504053	12.5289	26.0973			0.798057	0.760251	27.189	33.6
0.800545	0.501417	12.5414	26.097			0.800545	0.762572	27.2139	33.6
0.803032	0.504465	12.5538	26.0962			0.803032	0.765184	27.2388	33.6
0.80552	0.507512	12.5663	26.095			0.80552	0.767796	27.2638	33.6792
0.808008	0.51056	12.5788	26.095			0.808008	0.770408	27.2887	33.7
0.810496	0.514103	12.5912	26.095			0.810496	0.773107	27.3136	33.7
0.812983	0.519638	12.6037	26.0943			0.812983	0.776155	27.3385	33.7
0.815471	0.525173	12.6161	26.093			0.815471	0.779202	27.3634	33.778
0.817959	0.530709	12.6286	26.0913			0.817959	0.78225	27.3883	33.8
0.820446	0.537092	12.641	26.091			0.820446	0.784862	27.4132	33.8
0.822934	0.547355	12.6535	26.0903			0.822934	0.785484	27.4381	33.8
0.825422	0.557616	12.6659	26.089			0.825422	0.786106	27.463	33.8
0.82791	0.567878	12.6784	26.0856			0.82791	0.786727	27.4879	33.8897
0.830397	0.577146	12.6908	26.085			0.830397	0.787757	27.5129	33.9
0.832885	0.581189	12.7033	26.0827			0.832885	0.790929	27.5378	33.9
0.835373	0.585231	12.7158	26.078			0.835373	0.794101	27.5627	33.9
0.837861	0.589274	12.7282	26.0747			0.837861	0.797272	27.5876	33.9
0.840348	0.592994	12.7407	26.074			0.840348	0.800793	27.6125	33.975
0.842836	0.594735	12.7531	26.0728			0.842836	0.806452	27.6374	34
0.845324	0.596477	12.7656	26.07			0.845324	0.812112	27.6623	34
0.847812	0.598218	12.778	26.0652			0.847812	0.817772	27.6872	34
0.850299	0.598867	12.7905	26.064			0.850299	0.823267	27.7121	34.0738
0.852787	0.591528	12.8029	26.0631			0.852787	0.827558	27.737	34.1
0.855275	0.584189	12.8154	26.061			0.855275	0.831849	27.762	34.1
0.857763	0.57685	12.8278	26.0586			0.857763	0.836141	27.7869	34.1
0.86025	0.569893	12.8403	26.058			0.86025	0.840006	27.8118	34.1
0.862738	0.566348	12.8528	26.0569			0.862738	0.840068	27.8367	34.1834
0.865226	0.562803	12.8652	26.054			0.865226	0.840131	27.8616	34.2
0.867713	0.559258	12.8777	26.0502			0.867713	0.840193	27.8865	34.2
0.870201	0.556151	12.8901	26.049			0.870201	0.840245	27.9114	34.2
0.872689	0.558017	12.9026	26.0477			0.872689	0.840183	27.9363	34.2816
0.875177	0.559883	12.915	26.044			0.875177	0.840121	27.9612	34.3
0.877664	0.561748	12.9275	26.041			0.877664	0.840058	27.9861	34.3
0.880152	0.563838	12.9399	26.04			0.880152	0.840057	28.0111	34.3
0.88264	0.569374	12.9524	26.039			0.88264	0.84099	28.036	34.3
0.885128	0.574909	12.9648	26.036			0.885128	0.841923	28.0609	34.3696
0.887615	0.580444	12.9773	26.0345			0.887615	0.842856	28.0858	34.4
0.890103	0.585783	12.9898	26.034			0.890103	0.843881	28.1107	34.4
0.892591	0.586592	13.0022	26.0336			0.892591	0.847053	28.1356	34.4
0.895078	0.5874	13.0147	26.032			0.895078	0.850225	28.1605	34.4684
0.897566	0.588209	13.0271	26.0299			0.897566	0.853397	28.1854	34.5
0.900054	0.588947	13.0396	26.029			0.900054	0.856546	28.2103	34.5
0.902542	0.586522	13.052	26.0278			0.902542	0.858661	28.2352	34.5
0.905029	0.584096	13.0645	26.023			0.905029	0.860775	28.2602	34.5
0.907517	0.581671	13.0769	26.0168			0.907517	0.86289	28.2851	34.5753
0.910005	0.579244	13.0894	26.014			0.910005	0.865004	28.31	34.6
0.912493	0.576321	13.1018	26.0131			0.912493	0.866994	28.3349	34.6
0.91498	0.573398	13.1143	26.009			0.91498	0.868984	28.3598	34.6
0.917468	0.570475	13.1267	26.007			0.917468	0.870975	28.3847	34.6735
0.919956	0.567552	13.1392	26.006			0.919956	0.872965	28.4096	34.7
0.922443	0.557359	13.1517	26.005			0.922443	0.876054	28.4345	34.7
0.924931	0.547035	13.1641	26			0.924931	0.879164	28.4594	34.7
0.927419	0.536711	13.1766	25.9967			0.927419	0.882274	28.4843	34.7
0.929907	0.526387	13.189	25.995			0.929907	0.885383	28.5093	34.7642
0.932394	0.511633	13.2015	25.9951			0.932394	0.889391	28.5342	34.8
0.934882	0.496706	13.2139	25.996			0.934882	0.893434	28.5591	34.8
0.93737	0.48178	13.2264	25.9966			0.93737	0.897476	28.584	34.8
0.939857	0.466854	13.2388	25.997			0.939857	0.901519	28.6089	34.863
0.942345	0.453862	13.2513	25.997			0.942345	0.906148	28.6338	34.9
0.944833	0.440988	13.2637	25.997			0.944833	0.910812	28.6587	34.9
0.947321	0.428114	13.2762	25.9976			0.947321	0.915477	28.6836	34.9
0.949808	0.415241	13.2887	25.998			0.949808	0.920141	28.7085	34.9
0.952296	0.394443	13.3011	25.998			0.952296	0.923198	28.7334	34.9672
0.954784	0.372987	13.3136	25.998			0.954784	0.926121	28.7584	35
0.957272	0.351531	13.326	25.998			0.957272	0.929044	28.7833	35
0.959759	0.330073	13.3385	25.998			0.959759	0.931968	28.8082	35
0.962247	0.320247	13.3509	25.9979			0.962247	0.934666	28.8331	35.0654
0.964735	0.311664	13.3634	25.997			0.964735	0.93734	28.858	35.1
0.967223	0.303081	13.3758	25.9964			0.967223	0.940015	28.8829	35.1
0.96971	0.294499	13.3883	25.996			0.96971	0.942689	28.9078	35.1
0.972198	0.287675	13.4007	25.9961			0.972198	0.946352	28.9327	35.1
0.974686	0.281082	13.4132	25.997			0.974686	0.950146	28.9576	35.1588
0.977174	0.274489	13.4257	25.997			0.977174	0.95394	28.9825	35.2
0.979661	0.267897	13.4381	25.997			0.979661	0.957734	29.0075	35.2
0.982149	0.276725	13.4506	25.9975			0.982149	0.962817	29.0324	35.2
0.984637	0.287982	13.463	25.998			0.984637	0.968104	29.0573	35.2576
0.987124	0.299239	13.4755	25.998			0.987124	0.97339	29.0822	35.3
0.989612	0.310496	13.4879	25.998			0.989612	0.978676	29.1071	35.3
0.9921	0.337922	13.5004	25.998			0.9921	0.983752	29.132	35.3
0.994588	0.368336	13.5128	25.998			0.994588	0.98879	29.1569	35.3
0.997075	0.398747	13.5253	25.998			0.997075	0.993828	29.1818	35.3591
0.999563	0.429158	13.5377	25.998			0.999563	0.998865	29.2067	35.4
1.00205	0.445421	13.5502	25.998			1.00205	1.0019	29.2316	35.4
1.00454	0.458668	13.5627	25.998			1.00454	1.00452	29.2566	35.4
1.00703	0.471915	13.5751	25.998			1.00703	1.00713	29.2815	35.4
1.00951	0.485161	13.5876	25.998			1.00951	1.00974	29.3064	35.4546
1.012	0.491103	13.6	25.9975			1.012	1.01065	29.3313	35.5
1.01449	0.49527	13.6125	25.997			1.01449	1.01115	29.3562	35.5
1.01698	0.499437	13.6249	25.998			1.01698	1.01164	29.3811	35.5
1.01947	0.503604	13.6374	25.999			1.01947	1.01214	29.406	35.5534
1.02195	0.492589	13.6498	25.9995			1.02195	1.01327	29.4309	35.6
1.02444	0.477414	13.6623	26			1.02444	1.01458	29.4558	35.6
1.02693	0.462238	13.6747	25.9995			1.02693	1.01589	29.4807	35.6
1.02942	0.447063	13.6872	25.999			1.02942	1.01719	29.5057	35.6
1.0319	0.437932	13.6997	26			1.0319	1.01912	29.5306	35.6528
1.03439	0.430656	13.7121	26.001			1.03439	1.02123	29.5555	35.7
1.03688	0.423379	13.7246	26.0019			1.03688	1.02335	29.5804	35.7
1.03937	0.416102	13.737	26.003			1.03937	1.02546	29.6053	35.7
1.04185	0.419721	13.7495	26.0049			1.04185	1.02832	29.6302	35.751
1.04434	0.42706	13.7619	26.007			1.04434	1.03143	29.6551	35.8
1.04683	0.434398	13.7744	26.0101			1.04683	1.03454	29.68	35.8
1.04932	0.441737	13.7868	26.014			1.04932	1.03765	29.7049	35.8
1.05181	0.449392	13.7993	26.0168			1.05181	1.04107	29.7298	35.8
1.05429	0.457166	13.8117	26.02			1.05429	1.04462	29.7548	35.8492
1.05678	0.46494	13.8242	26.0213			1.05678	1.04816	29.7797	35.9
1.05927	0.472714	13.8367	26.023			1.05927	1.05171	29.8046	35.9
1.06176	0.477283	13.8491	26.0244			1.06176	1.05438	29.8295	35.9
1.06424	0.480517	13.8616	26.026			1.06424	1.05668	29.8544	35.948
1.06673	0.483751	13.874	26.0284			1.06673	1.05898	29.8793	36
1.06922	0.486986	13.8865	26.032			1.06922	1.06128	29.9042	36
1.07171	0.48514	13.8989	26.0342			1.07171	1.06332	29.9291	36
1.0742	0.480973	13.9114	26.037			1.0742	1.06525	29.954	36
1.07668	0.476807	13.9238	26.0378			1.07668	1.06718	29.9789	36.0447
1.07917	0.472639	13.9363	26.039			1.07917	1.06911	30.0039	36.1
1.08166	0.466856	13.9487	26.039			1.08166	1.07066	30.0288	36.1
1.08415	0.460263	13.9612	26.039			1.08415	1.07203	30.0537	36.1
1.08663	0.453671	13.9737	26.0397			1.08663	1.0734	30.0786	36.1429
1.08912	0.447078	13.9861	26.041			1.08912	1.07477	30.1035	36.2
1.09161	0.445635	13.9986	26.0427			1.09161	1.07915	30.1284	36.2
1.0941	0.447003	14.011	26.045			1.0941	1.08519	30.1533	36.2
1.09658	0.448372	14.0235	26.0457			1.09658	1.09122	30.1782	36.2
1.09907	0.44974	14.0359	26.047			1.09907	1.09725	30.2031	36.2438
1.10156	0.459298	14.0484	26.0499			1.10156	1.1032	30.228	36.3
1.10405	0.473728	14.0608	26.054			1.10405	1.10911	30.253	36.3
1.10654	0.488156	14.0733	26.0576			1.10654	1.11502	30.2779	36.3
1.10902	0.502585	14.0857	26.065			1.10902	1.12093	30.3028	36.3426
1.11151	0.525587	14.0982	26.0695			1.11151	1.12722	30.3277	36.4
1.114	0.554136	14.1107	26.076			1.114	1.13375	30.3526	36.4
1.11649	0.582682	14.1231	26.0788			1.11649	1.14028	30.3775	36.4
1.11897	0.611228	14.1356	26.085			1.11897	1.14681	30.4024	36.4
1.12146	0.634879	14.148	26.087			1.12146	1.15107	30.4273	36.4366
1.12395	0.655091	14.1605	26.09			1.12395	1.15375	30.4522	36.5
1.12644	0.675303	14.1729	26.0915			1.12644	1.15642	30.4771	36.5
1.12892	0.695517	14.1854	26.095			1.12892	1.15909	30.5021	36.5
1.13141	0.718096	14.1978	26.0977			1.13141	1.16329	30.527	36.5348
1.1339	0.742475	14.2103	26.102			1.1339	1.16864	30.5519	36.6
1.13639	0.766854	14.2227	26.1031			1.13639	1.17399	30.5768	36.6
1.13888	0.791236	14.2352	26.106			1.13888	1.17933	30.6017	36.6
1.14136	0.811455	14.2477	26.1091			1.14136	1.18703	30.6266	36.6
1.14385	0.828247	14.2601	26.114			1.14385	1.19667	30.6515	36.6384
1.14634	0.84504	14.2726	26.1155			1.14634	1.20632	30.6764	36.7
1.14883	0.861832	14.285	26.12			1.14883	1.21595	30.7013	36.7
1.15131	0.885854	14.2975	26.1219			1.15131	1.22737	30.7262	36.7
1.1538	0.916328	14.3099	26.125			1.1538	1.24037	30.7512	36.7372
1.15629	0.946805	14.3224	26.1257			1.15629	1.25337	30.7761	36.8
1.15878	0.977279	14.3348	26.128			1.15878	1.26636	30.801	36.8
1.16126	1.01645	14.3473	26.1298			1.16126	1.28256	30.8259	36.8
1.16375	1.06403	14.3597	26.1329			1.16375	1.30184	30.8508	36.8
1.16624	1.11161	14.3722	26.1343			1.16624	1.32112	30.8757	36.8285
1.16873	1.15919	14.3847	26.139			1.16873	1.3404	30.9006	36.9
1.17122	1.20768	14.3971	26.1422			1.17122	1.36162	30.9255	36.9
1.1737	1.25712	14.4096	26.1478			1.1737	1.38488	30.9504	36.9
1.17619	1.30657	14.422	26.1498			1.17619	1.40814	30.9753	36.9
1.17868	1.35601	14.4345	26.157			1.17868	1.43141	31.0003	36.9342
1.18117	1.40703	14.4469	26.1598			1.18117	1.45621	31.0252	37
1.18365	1.45983	14.4594	26.1648			1.18365	1.48277	31.0501	37
1.18614	1.51263	14.4718	26.1672			1.18614	1.50933	31.075	37
1.18863	1.56544	14.4843	26.177			1.18863	1.53588	31.0999	37.033
1.19112	1.61214	14.4967	26.1817			1.19112	1.56646	31.1248	37.1
1.19361	1.65139	14.5092	26.1904			1.19361	1.60198	31.1497	37.1
1.19609	1.69063	14.5217	26.1928			1.19609	1.63749	31.1746	37.1
1.19858	1.72988	14.5341	26.202			1.19858	1.673	31.1995	37.1
1.20107	1.77166	14.5466	26.2063			1.20107	1.71154	31.2244	37.1222
1.20356	1.81681	14.559	26.2144			1.20356	1.75407	31.2494	37.2
1.20605	1.86196	14.5715	26.2172			1.20605	1.79662	31.2743	37.2
1.20853	1.90711	14.5839	26.23			1.20853	1.83916	31.2992	37.2
1.21102	1.95711	14.5964	26.2338			1.21102	1.88654	31.3241	37.2204
1.21351	2.01408	14.6088	26.2413			1.21351	1.9409	31.349	37.3
1.216	2.07105	14.6213	26.2435			1.216	1.99526	31.3739	37.3
1.21848	2.12802	14.6337	26.254			1.21848	2.04961	31.3988	37.3
1.22097	2.19378	14.6462	26.2586			1.22097	2.10822	31.4237	37.3
1.22346	2.27326	14.6587	26.268			1.22346	2.17346	31.4486	37.3288
1.22595	2.35275	14.6711	26.2703			1.22595	2.2387	31.4735	37.4
1.22843	2.43223	14.6836	26.281			1.22843	2.30394	31.4985	37.4
1.23092	2.51431	14.696	26.2837			1.23092	2.3757	31.5234	37.4
1.23341	2.60083	14.7085	26.2893			1.23341	2.45855	31.5483	37.4276
1.2359	2.68734	14.7209	26.2908			1.2359	2.54139	31.5732	37.5
1.23839	2.77385	14.7334	26.299			1.23839	2.62423	31.5981	37.5
1.24087	2.86073	14.7458	26.3013			1.24087	2.7143	31.623	37.5
1.24336	2.9483	14.7583	26.3063			1.24336	2.81772	31.6479	37.5
1.24585	3.03586	14.7707	26.3073			1.24585	2.92114	31.6728	37.5141
1.24834	3.12343	14.7832	26.311			1.24834	3.02457	31.6977	37.6
1.25082	3.21303	14.7957	26.3135			1.25082	3.13273	31.7226	37.6
1.25331	3.30676	14.8081	26.3191			1.25331	3.25046	31.7476	37.6
1.2558	3.40048	14.8206	26.3206			1.2558	3.36819	31.7725	37.6123
1.25829	3.49421	14.833	26.33			1.25829	3.48593	31.7974	37.7
1.26077	3.58919	14.8455	26.3303			1.26077	3.60825	31.8223	37.7
1.26326	3.68696	14.8579	26.3309			1.26326	3.74072	31.8472	37.7
1.26575	3.78473	14.8704	26.3311			1.26575	3.8732	31.8721	37.7105
1.26824	3.8825	14.8828	26.333			1.26824	4.00566	31.897	37.8
1.27073	3.98317	14.8953	26.3362			1.27073	4.14367	31.9219	37.8
1.27321	4.09088	14.9077	26.3436			1.27321	4.2951	31.9468	37.8
1.2757	4.19861	14.9202	26.3454			1.2757	4.44655	31.9717	37.8
1.27819	4.30632	14.9327	26.363			1.27819	4.59799	31.9967	37.8222
1.28068	4.41297	14.9451	26.3663			1.28068	4.75467	32.0216	37.9
1.28316	4.51678	14.9576	26.3744			1.28316	4.9254	32.0465	37.9
1.28565	4.62058	14.97	26.376			1.28565	5.09612	32.0714	37.9
1.28814	4.72438	14.9825	26.386			1.28814	5.26683	32.0963	37.921
1.29063	4.82744	14.9949	26.3882			1.29063	5.44034	32.1212	38
1.29312	4.92832	15.0074	26.3938			1.29312	5.62214	32.1461	38
1.2956	5.02919	15.0198	26.395			1.2956	5.80393	32.171	38
1.29809	5.13007	15.0323	26.405			1.29809	5.98571	32.1959	38
1.30058	5.23155	15.0447	26.4074			1.30058	6.16879	32.2208	38.0042
1.30307	5.33497	15.0572	26.4136			1.30307	6.35605	32.2458	38.1
1.30555	5.4384	15.0697	26.415			1.30555	6.54331	32.2707	38.1
1.30804	5.54183	15.0821	26.428			1.30804	6.73058	32.2956	38.1
1.31053	5.64571	15.0946	26.4307			1.31053	6.91968	32.3205	38.1024
1.31302	5.75124	15.107	26.4382			1.31302	7.11559	32.3454	38.2
1.3155	5.85678	15.1195	26.44			1.3155	7.31149	32.3703	38.2
1.31799	5.96233	15.1319	26.457			1.31799	7.50741	32.3952	38.2
1.32048	6.06786	15.1444	26.4605			1.32048	7.70493	32.4201	38.2
1.32297	6.17334	15.1568	26.4705			1.32297	7.90923	32.445	38.2168
1.32546	6.27882	15.1693	26.473			1.32546	8.11355	32.4699	38.2998
1.32794	6.3843	15.1817	26.486			1.32794	8.31785	32.4948	38.3
1.33043	6.48922	15.1942	26.4891			1.33043	8.52231	32.5198	38.3
1.33292	6.59146	15.2067	26.4985			1.33292	8.72754	32.5447	38.3
1.33541	6.69371	15.2191	26.501			1.33541	8.9328	32.5696	38.3
1.33789	6.79596	15.2316	26.516			1.33789	9.13803	32.5945	38.4
1.34038	6.89838	15.244	26.5184			1.34038	9.34257	32.6194	38.4
1.34287	7.00181	15.2565	26.5259			1.34287	9.54335	32.6443	38.4
1.34536	7.10524	15.2689	26.528			1.34536	9.7441	32.6692	38.4
1.34784	7.20866	15.2814	26.542			1.34784	9.94486	32.6941	38.5
1.35033	7.31094	15.2938	26.5451			1.35033	10.1449	32.719	38.5
1.35282	7.40579	15.3063	26.555			1.35282	10.3404	32.7439	38.5
1.35531	7.50063	15.3187	26.558			1.35531	10.5359	32.7689	38.5
1.3578	7.59548	15.3312	26.577			1.3578	10.7313	32.7938	38.5126
1.36028	7.6897	15.3437	26.5799			1.36028	10.9264	32.8187	38.5956
1.36277	7.77907	15.3561	26.5899			1.36277	11.1183	32.8436	38.6
1.36526	7.86844	15.3686	26.593			1.36526	11.3103	32.8685	38.6
1.36775	7.95782	15.381	26.607			1.36775	11.5022	32.8934	38.6114
1.37024	8.0473	15.3935	26.6093			1.37024	11.6943	32.9183	38.6944
1.37272	8.13792	15.4059	26.6173			1.37272	11.8879	32.9432	38.7
1.37521	8.22853	15.4184	26.62			1.37521	12.0816	32.9681	38.7
1.3777	8.31915	15.4308	26.634			1.3777	12.2753	32.993	38.7
1.38019	8.40983	15.4433	26.6375			1.38019	12.4682	33.018	38.7
1.38267	8.50138	15.4557	26.6505			1.38267	12.6511	33.0429	38.8
1.38516	8.59294	15.4682	26.655			1.38516	12.834	33.0678	38.8
1.38765	8.68448	15.4806	26.673			1.38765	13.0169	33.0927	38.8
1.39014	8.7761	15.4931	26.6753			1.39014	13.1995	33.1176	38.8
1.39262	8.86902	15.5056	26.6847			1.39262	13.3763	33.1425	38.9
1.39511	8.96194	15.518	26.688			1.39511	13.5531	33.1674	38.9
1.3976	9.05485	15.5305	26.703			1.3976	13.7299	33.1923	38.9
1.40009	9.14776	15.5429	26.7046			1.40009	13.907	33.2172	38.9
1.40257	9.24031	15.5554	26.7115			1.40257	14.0921	33.2421	38.9072
1.40506	9.33285	15.5678	26.714			1.40506	14.2772	33.2671	38.9902
1.40755	9.42539	15.5803	26.726			1.40755	14.4623	33.292	39
1.41004	9.51791	15.5927	26.7285			1.41004	14.6473	33.3169	39
1.41253	9.60871	15.6052	26.7397			1.41253	14.829	33.3418	39.006
1.41501	9.69951	15.6176	26.744			1.41501	15.0108	33.3667	39.089
1.4175	9.79031	15.6301	26.756			1.4175	15.1925	33.3916	39.1
1.41999	9.88112	15.6426	26.7575			1.41999	15.3742	33.4165	39.1
1.42248	9.9643	15.655	26.765			1.42248	15.5485	33.4414	39.1
1.42497	10.0474	15.6675	26.768			1.42497	15.7228	33.4663	39.1
1.42745	10.1306	15.6799	26.7809			1.42745	15.8971	33.4912	39.2
1.42994	10.2138	15.6924	26.7823			1.42994	16.0713	33.5162	39.2
1.43243	10.2925	15.7048	26.7892			1.43243	16.2325	33.5411	39.2
1.43492	10.3711	15.7173	26.792			1.43492	16.3933	33.566	39.2
1.4374	10.4497	15.7297	26.7988			1.4374	16.5541	33.5909	39.3
1.43989	10.5283	15.7422	26.7997			1.43989	16.715	33.6158	39.3
1.44238	10.5995	15.7546	26.8034			1.44238	16.8731	33.6407	39.3
1.44487	10.6705	15.7671	26.805			1.44487	17.0312	33.6656	39.3
1.44735	10.7414	15.7796	26.8126			1.44735	17.1892	33.6905	39.3018
1.44984	10.8123	15.792	26.8138			1.44984	17.3472	33.7154	39.3848
1.45233	10.8865	15.8045	26.8188			1.45233	17.5075	33.7403	39.4
1.45482	10.9609	15.8169	26.821			1.45482	17.668	33.7653	39.4
1.45731	11.0354	15.8294	26.8285			1.45731	17.8284	33.7902	39.4006
1.45979	11.1098	15.8418	26.8298			1.45979	17.9889	33.8151	39.4836
1.46228	11.1906	15.8543	26.8354			1.46228	18.1481	33.84	39.5
1.46477	11.2721	15.8667	26.838			1.46477	18.3071	33.8649	39.5
1.46726	11.3535	15.8792	26.85			1.46726	18.4661	33.8898	39.5
1.46974	11.4349	15.8916	26.8517			1.46974	18.6251	33.9147	39.5
1.47223	11.5236	15.9041	26.8573			1.47223	18.7776	33.9396	39.5981
1.47472	11.6132	15.9166	26.86			1.47472	18.9294	33.9645	39.6
1.47721	11.7027	15.929	26.8735			1.47721	19.0811	33.9894	39.6
1.47969	11.7923	15.9415	26.876			1.47969	19.2329	34.0144	39.6
1.48218	11.8764	15.9539	26.8847			1.48218	19.3845	34.0393	39.6963
1.48467	11.9598	15.9664	26.889			1.48467	19.5362	34.0642	39.7
1.48716	12.0432	15.9788	26.8987			1.48716	19.6878	34.0891	39.7
1.48965	12.1266	15.9913	26.901			1.48965	19.8394	34.114	39.7
1.49213	12.1969	16.0037	26.9103			1.49213	19.9884	34.1389	39.7
1.49462	12.2649	16.0162	26.915			1.49462	20.1369	34.1638	39.7794
1.49711	12.3329	16.0286	26.9288			1.49711	20.2854	34.1887	39.8
1.4996	12.401	16.0411	26.932			1.4996	20.4339	34.2136	39.8
1.50208	12.4623	16.0536	26.9439			1.50208	20.5828	34.2385	39.8
1.50457	12.5224	16.066	26.95			1.50457	20.7318	34.2635	39.8782
1.50706	12.5825	16.0785	26.9635			1.50706	20.8807	34.2884	39.9
1.50955	12.6426	16.0909	26.9668			1.50955	21.0297	34.3133	39.9
1.51204	12.703	16.1034	26.9774			1.51204	21.169	34.3382	39.9
1.51452	12.7634	16.1158	26.983			1.51452	21.3062	34.3631	39.9
1.51701	12.8239	16.1283	26.9962			1.51701	21.4434	34.388	39.99
1.5195	12.8843	16.1407	26.9995			1.5195	21.5806	34.4129	40
1.52199	12.949	16.1532	27.0076			1.52199	21.7149	34.4378	40
1.52447	13.0147	16.1656	27.012			1.52447	21.8484	34.4627	40
1.52696	13.0805	16.1781	27.0266			1.52696	21.9819	34.4876	40
1.52945	13.1462	16.1906	27.0304			1.52945	22.1155	34.5126	40.0752
1.53194	13.2086	16.203	27.0398			1.53194	22.2487	34.5375	40.1
1.53442	13.2702	16.2155	27.045			1.53442	22.3818	34.5624	40.1
1.53691	13.3317	16.2279	27.0569			1.53691	22.515	34.5873	40.1
1.5394	13.3932	16.2404	27.0603			1.5394	22.6482	34.6122	40.174
1.54189	13.452	16.2528	27.069			1.54189	22.7792	34.6371	40.2
1.54438	13.5101	16.2653	27.074			1.54438	22.9095	34.662	40.2
1.54686	13.5681	16.2777	27.0848			1.54686	23.0399	34.6869	40.2
1.54935	13.6261	16.2902	27.0881			1.54935	23.1703	34.7118	40.2
1.55184	13.6862	16.3026	27.0975			1.55184	23.2983	34.7367	40.2837
1.55433	13.7469	16.3151	27.103			1.55433	23.4256	34.7617	40.3
1.55681	13.8077	16.3276	27.1196			1.55681	23.5528	34.7866	40.3
1.5593	13.8685	16.34	27.125			1.5593	23.6801	34.8115	40.3
1.56179	13.9263	16.3525	27.1387			1.56179	23.8034	34.8364	40.3819
1.56428	13.9829	16.3649	27.147			1.56428	23.9253	34.8613	40.4
1.56676	14.0396	16.3774	27.164			1.56676	24.0471	34.8862	40.4
1.56925	14.0962	16.3898	27.17			1.56925	24.1689	34.9111	40.4
1.57174	14.1535	16.4023	27.1835			1.57174	24.291	34.936	40.4
1.57423	14.2111	16.4147	27.192			1.57423	24.4132	34.9609	40.4698
1.57672	14.2687	16.4272	27.2064			1.57672	24.5354	34.9858	40.5
1.5792	14.3263	16.4396	27.212			1.5792	24.6576	35.0108	40.5
1.58169	14.3788	16.4521	27.2247			1.58169	24.7805	35.0357	40.5
1.58418	14.4288	16.4646	27.233			1.58418	24.9035	35.0606	40.5686
1.58667	14.4788	16.477	27.2456			1.58667	25.0266	35.0855	40.6
1.58916	14.5288	16.4895	27.251			1.58916	25.1497	35.1104	40.6
1.59164	14.5788	16.5019	27.2611			1.59164	25.2704	35.1353	40.6
1.59413	14.6289	16.5144	27.268			1.59413	25.3899	35.1602	40.6
1.59662	14.6789	16.5268	27.2782			1.59662	25.5093	35.1851	40.6756
1.59911	14.729	16.5393	27.283			1.59911	25.6288	35.21	40.7
1.60159	14.781	16.5517	27.2941			1.60159	25.7444	35.2349	40.7
1.60408	14.834	16.5642	27.302			1.60408	25.8579	35.2599	40.7
1.60657	14.8871	16.5766	27.3166			1.60657	25.9713	35.2848	40.7738
1.60906	14.9401	16.5891	27.324			1.60906	26.0847	35.3097	40.8
1.61154	14.9908	16.6016	27.3356			1.61154	26.1965	35.3346	40.8
1.61403	15.04	16.614	27.344			1.61403	26.3073	35.3595	40.8
1.61652	15.0892	16.6265	27.3569			1.61652	26.4181	35.3844	40.8
1.61901	15.1384	16.6389	27.364			1.61901	26.5288	35.4093	40.8644
1.62149	15.1855	16.6514	27.3742			1.62149	26.6393	35.4342	40.9
1.62398	15.2312	16.6638	27.382			1.62398	26.7496	35.4591	40.9
1.62647	15.2769	16.6763	27.3952			1.62647	26.8598	35.484	40.9
1.62896	15.3226	16.6887	27.403			1.62896	26.9701	35.509	40.9632
1.63145	15.365	16.7012	27.4136			1.63145	27.0789	35.5339	41
1.63393	15.4049	16.7136	27.422			1.63393	27.1866	35.5588	41
1.63642	15.4448	16.7261	27.4342			1.63642	27.2943	35.5837	41
1.63891	15.4847	16.7386	27.442			1.63891	27.402	35.6086	41
1.6414	15.5205	16.751	27.453			1.6414	27.5069	35.6335	41.0675
1.64389	15.5529	16.7635	27.462			1.64389	27.6095	35.6584	41.1
1.64637	15.5854	16.7759	27.4721			1.64637	27.7121	35.6833	41.1
1.64886	15.6179	16.7884	27.479			1.64886	27.8148	35.7082	41.1
1.65135	15.6524	16.8008	27.4904			1.65135	27.9165	35.7331	41.1657
1.65384	15.6886	16.8133	27.5			1.65384	28.0175	35.7581	41.2
1.65632	15.7248	16.8257	27.5115			1.65632	28.1185	35.783	41.2
1.65881	15.761	16.8382	27.52			1.65881	28.2195	35.8079	41.2
1.6613	15.7991	16.8506	27.5312			1.6613	28.3224	35.8328	41.2
1.66379	15.8389	16.8631	27.541			1.66379	28.427	35.8577	41.259
1.66627	15.8788	16.8756	27.5521			1.66627	28.5316	35.8826	41.3
1.66876	15.9187	16.888	27.561			1.66876	28.6362	35.9075	41.3
1.67125	15.9621	16.9005	27.5709			1.67125	28.7436	35.9324	41.3
1.67374	16.0091	16.9129	27.58			1.67374	28.8538	35.9573	41.3578
1.67623	16.0562	16.9254	27.5913			1.67623	28.964	35.9822	41.4
1.67871	16.1032	16.9378	27.601			1.67871	29.0742	36.0072	41.4
1.6812	16.1507	16.9503	27.6108			1.6812	29.1814	36.0321	41.4
1.68369	16.1988	16.9627	27.62			1.68369	29.2854	36.057	41.4
1.68618	16.2469	16.9752	27.6309			1.68618	29.3894	36.0819	41.4594
1.68866	16.2949	16.9876	27.641			1.68866	29.4934	36.1068	41.5
1.69115	16.3407	17.0001	27.6501			1.69115	29.5964	36.1317	41.5
1.69364	16.3837	17.0126	27.659			1.69364	29.6981	36.1566	41.5
1.69613	16.4268	17.025	27.668			1.69613	29.7999	36.1815	41.5576
1.69861	16.4698	17.0375	27.677			1.69861	29.9016	36.2064	41.6
1.7011	16.5103	17.0499	27.6879			1.7011	30.0022	36.2313	41.6
1.70359	16.5478	17.0624	27.699			1.70359	30.1014	36.2563	41.6
1.70608	16.5852	17.0748	27.7086			1.70608	30.2006	36.2812	41.6
1.70857	16.6227	17.0873	27.719			1.70857	30.2998	36.3061	41.6536
1.71105	16.657	17.0997	27.7282			1.71105	30.4017	36.331	41.7
1.71354	16.687	17.1122	27.738			1.71354	30.5071	36.3559	41.7
1.71603	16.7171	17.1246	27.7468			1.71603	30.6125	36.3808	41.7
1.71852	16.7471	17.1371	27.757			1.71852	30.7179	36.4057	41.7
1.721	16.7761	17.1496	27.7675			1.721	30.8217	36.4306	41.7531
1.72349	16.8036	17.162	27.779			1.72349	30.9231	36.4555	41.8
1.72598	16.8311	17.1745	27.7888			1.72598	31.0244	36.4804	41.8
1.72847	16.8586	17.1869	27.801			1.72847	31.1258	36.5054	41.8
1.73096	16.8883	17.1994	27.8104			1.73096	31.2266	36.5303	41.8513
1.73344	16.9215	17.2118	27.821			1.73344	31.3263	36.5552	41.9
1.73593	16.9547	17.2243	27.83			1.73593	31.4261	36.5801	41.9
1.73842	16.9879	17.2367	27.842			1.73842	31.5258	36.605	41.9
1.74091	17.0232	17.2492	27.8516			1.74091	31.626	36.6299	41.9
1.74339	17.0621	17.2616	27.863			1.74339	31.7267	36.6548	41.9494
1.74588	17.1011	17.2741	27.8737			1.74588	31.8275	36.6797	42
1.74837	17.14	17.2865	27.889			1.74837	31.9282	36.7046	42
1.75086	17.1787	17.299	27.8994			1.75086	32.0282	36.7295	42
1.75334	17.2171	17.3115	27.912			1.75334	32.1267	36.7545	42.0482
1.75583	17.2555	17.3239	27.921			1.75583	32.2252	36.7794	42.1
1.75832	17.2938	17.3364	27.935			1.75832	32.3237	36.8043	42.1
1.76081	17.33	17.3488	27.9447			1.76081	32.4226	36.8292	42.1
1.7633	17.3615	17.3613	27.957			1.7633	32.5221	36.8541	42.1
1.76578	17.3931	17.3737	27.9663			1.76578	32.6216	36.879	42.145
1.76827	17.4246	17.3862	27.982			1.76827	32.7211	36.9039	42.2
1.77076	17.456	17.3986	27.9928			1.77076	32.818	36.9288	42.2
1.77325	17.4872	17.4111	28.007			1.77325	32.9089	36.9537	42.2
1.77573	17.5183	17.4235	28.0162			1.77573	32.9998	36.9786	42.2432
1.77822	17.5495	17.436	28.033			1.77822	33.0908	37.0036	42.3
1.78071	17.5844	17.4485	28.0427			1.78071	33.1826	37.0285	42.3
1.7832	17.6286	17.4609	28.056			1.7832	33.2769	37.0534	42.3
1.78569	17.6728	17.4734	28.0654			1.78569	33.3711	37.0783	42.3
1.78817	17.717	17.4858	28.084			1.78817	33.4653	37.1032	42.344
1.79066	17.7614	17.4983	28.0956			1.79066	33.5594	37.1281	42.4
1.79315	17.8063	17.5107	28.112			1.79315	33.6531	37.153	42.4
1.79564	17.8511	17.5232	28.1206			1.79564	33.7469	37.1779	42.4
1.79812	17.8959	17.5356	28.139			1.79812	33.8406	37.2028	42.4428
1.80061	17.9382	17.5481	28.1507			1.80061	33.9351	37.2277	42.5
1.8031	17.9727	17.5606	28.168			1.8031	34.0322	37.2527	42.5
1.80559	18.0071	17.573	28.1767			1.80559	34.1293	37.2776	42.5
1.80808	18.0416	17.5855	28.197			1.80808	34.2264	37.3025	42.5
1.81056	18.0721	17.5979	28.2069			1.81056	34.3218	37.3274	42.5369
1.81305	18.0891	17.6104	28.222			1.81305	34.4116	37.3523	42.6
1.81554	18.1062	17.6228	28.2296			1.81554	34.5014	37.3772	42.6
1.81803	18.1232	17.6353	28.249			1.81803	34.5912	37.4021	42.6
1.82051	18.1403	17.6477	28.2602			1.82051	34.6802	37.427	42.6351
1.823	18.1576	17.6602	28.278			1.823	34.7661	37.4519	42.7
1.82549	18.1749	17.6726	28.2854			1.82549	34.852	37.4768	42.7
1.82798	18.1922	17.6851	28.306			1.82798	34.9379	37.5018	42.7
1.83047	18.2122	17.6975	28.3154			1.83047	35.0237	37.5267	42.7
1.83295	18.2443	17.71	28.331			1.83295	35.1093	37.5516	42.7386
1.83544	18.2764	17.7225	28.3376			1.83544	35.1949	37.5765	42.8
1.83793	18.3085	17.7349	28.358			1.83793	35.2805	37.6014	42.8
1.84041	18.3422	17.7474	28.3676			1.84041	35.3669	37.6263	42.8
1.8429	18.3835	17.7598	28.3838			1.8429	35.4579	37.6512	42.8374
1.84539	18.4249	17.7723	28.3897			1.84539	35.5489	37.6761	42.9
1.84788	18.4662	17.7847	28.409			1.84788	35.6399	37.701	42.9
1.85037	18.5061	17.7972	28.418			1.85037	35.7302	37.7259	42.9
1.85285	18.5374	17.8096	28.4335			1.85285	35.8165	37.7509	42.9
1.85534	18.5687	17.8221	28.4399			1.85534	35.9029	37.7758	42.9288
1.85783	18.6	17.8345	28.462			1.85783	35.9892	37.8007	43
1.86032	18.63	17.847	28.4697			1.86032	36.0751	37.8256	43
1.86281	18.6518	17.8595	28.4834			1.86281	36.1583	37.8505	43
1.86529	18.6736	17.8719	28.4876			1.86529	36.2414	37.8754	43.027
1.86778	18.6953	17.8844	28.503			1.86778	36.3246	37.9003	43.1
1.87027	18.7168	17.8968	28.5085			1.87027	36.4074	37.9252	43.1
1.87276	18.736	17.9093	28.5184			1.87276	36.4876	37.9501	43.1
1.87524	18.7551	17.9217	28.5228			1.87524	36.5677	37.975	43.1
1.87773	18.7743	17.9342	28.541			1.87773	36.6479	37.9999	43.1332
1.88022	18.7943	17.9466	28.5503			1.88022	36.7279	38.0249	43.2
1.88271	18.8231	17.9591	28.5677			1.88271	36.8065	38.0498	43.2
1.88519	18.852	17.9715	28.5701			1.88519	36.885	38.0747	43.2
1.88768	18.8809	17.984	28.576			1.88768	36.9636	38.0996	43.2
1.89017	18.9104	17.9965	28.5831			1.89017	37.0422	38.1245	43.2225
1.89266	18.9485	18.0089	28.5968			1.89266	37.1215	38.1494	43.3
1.89515	18.9866	18.0214	28.5988			1.89515	37.2008	38.1743	43.3
1.89763	19.0247	18.0338	28.604			1.89763	37.2801	38.1992	43.3
1.90012	19.0625	18.0463	28.6125			1.90012	37.3592	38.2241	43.3207
1.90261	19.0941	18.0587	28.6293			1.90261	37.4347	38.249	43.4
1.9051	19.1257	18.0712	28.6319			1.9051	37.5102	38.274	43.4
1.90758	19.1573	18.0836	28.639			1.90758	37.5857	38.2989	43.4
1.91007	19.1889	18.0961	28.6466			1.91007	37.6612	38.3238	43.4
1.91256	19.22	18.1085	28.6622			1.91256	37.7362	38.3487	43.429
1.91505	19.2511	18.121	28.6648			1.91505	37.8113	38.3736	43.5
1.91753	19.2822	18.1335	28.672			1.91753	37.8864	38.3985	43.5
1.92002	19.3132	18.1459	28.6791			1.92002	37.9614	38.4234	43.5
1.92251	19.3337	18.1584	28.694			1.92251	38.0328	38.4483	43.5278
1.925	19.3542	18.1708	28.6966			1.925	38.1042	38.4732	43.6
1.92749	19.3748	18.1833	28.703			1.92749	38.1756	38.4982	43.6
1.92997	19.3953	18.1957	28.711			1.92997	38.247	38.5231	43.6
1.93246	19.4113	18.2082	28.7285			1.93246	38.3193	38.548	43.6
1.93495	19.4273	18.2206	28.7321			1.93495	38.3917	38.5729	43.6144
1.93744	19.4433	18.2331	28.748			1.93744	38.464	38.5978	43.7
1.93992	19.4593	18.2455	28.7533			1.93992	38.5363	38.6227	43.7
1.94241	19.4606	18.258	28.7651			1.94241	38.6018	38.6476	43.7
1.9449	19.4615	18.2705	28.7675			1.9449	38.6671	38.6725	43.7126
1.94739	19.4623	18.2829	28.777			1.94739	38.7324	38.6974	43.8
1.94988	19.4632	18.2954	28.785			1.94988	38.7977	38.7223	43.8
1.95236	19.4563	18.3078	28.8037			1.95236	38.8601	38.7473	43.8
1.95485	19.4489	18.3203	28.8073			1.95485	38.9223	38.7722	43.8
1.95734	19.4416	18.3327	28.819			1.95734	38.9845	38.7971	43.8236
1.95983	19.4343	18.3452	28.8273			1.95983	39.0467	38.822	43.9
1.96231	19.4369	18.3576	28.8472			1.96231	39.1044	38.8469	43.9
1.9648	19.4402	18.3701	28.8512			1.9648	39.1618	38.8718	43.9
1.96729	19.4436	18.3825	28.869			1.96729	39.2192	38.8967	43.9224
1.96978	19.447	18.395	28.873			1.96978	39.2766	38.9216	44
1.97226	19.4644	18.4075	28.883			1.97226	39.3372	38.9465	44
1.97475	19.4833	18.4199	28.885			1.97475	39.3981	38.9714	44
1.97724	19.5021	18.4324	28.905			1.97724	39.459	38.9963	44
1.97973	19.5209	18.4448	28.9101			1.97973	39.5198	39.0213	44.0063
1.98222	19.5475	18.4573	28.9231			1.98222	39.5813	39.0462	44.1
1.9847	19.5751	18.4697	28.926			1.9847	39.6429	39.0711	44.1
1.98719	19.6027	18.4822	28.944			1.98719	39.7045	39.096	44.1
1.98968	19.6302	18.4946	28.9484			1.98968	39.7661	39.1209	44.1045
1.99217	19.6634	18.5071	28.9602			1.99217	39.8277	39.1458	44.2
1.99466	19.6974	18.5195	28.963			1.99466	39.8894	39.1707	44.2
1.99714	19.7314	18.532	28.979			1.99714	39.9511	39.1956	44.2
1.99963	19.7654	18.5445	28.9839			1.99963	40.0128	39.2205	44.2
2.00212	19.7952	18.5569	28.9976			2.00212	40.0708	39.2454	44.2182
2.00461	19.8242	18.5694	29.001			2.00461	40.1282	39.2704	44.3
2.00709	19.8531	18.5818	29.023			2.00709	40.1855	39.2953	44.3
2.00958	19.8821	18.5943	29.0277			2.00958	40.2428	39.3202	44.3
2.01207	19.9127	18.6067	29.0414			2.01207	40.301	39.3451	44.317
2.01456	19.9436	18.6192	29.045			2.01456	40.3593	39.37	44.4
2.01704	19.9745	18.6316	29.068			2.01704	40.4177	39.3949	44.4
2.01953	20.0054	18.6441	29.0725			2.01953	40.476	39.4198	44.4
2.02202	20.0341	18.6565	29.0862			2.02202	40.5308	39.4447	44.4
2.02451	20.0623	18.669	29.09			2.02451	40.5848	39.4696	44.4
2.02699	20.0905	18.6815	29.113			2.02699	40.6388	39.4945	44.5
2.02948	20.1186	18.6939	29.1173			2.02948	40.6928	39.5195	44.5
2.03197	20.1438	18.7064	29.131			2.03197	40.743	39.5444	44.5
2.03446	20.1681	18.7188	29.135			2.03446	40.7922	39.5693	44.5
2.03695	20.1924	18.7313	29.159			2.03695	40.8414	39.5942	44.6
2.03943	20.2167	18.7437	29.1635			2.03943	40.8906	39.6191	44.6
2.04192	20.2387	18.7562	29.1784			2.04192	40.9361	39.644	44.6
2.04441	20.2601	18.7686	29.183			2.04441	40.9806	39.6689	44.6
2.0469	20.2814	18.7811	29.21			2.0469	41.025	39.6938	44.6128
2.04939	20.3027	18.7935	29.2143			2.04939	41.0695	39.7187	44.6958
2.05187	20.3234	18.806	29.2292			2.05187	41.115	39.7436	44.7
2.05436	20.3438	18.8185	29.234			2.05436	41.1608	39.7686	44.7
2.05685	20.3642	18.8309	29.255			2.05685	41.2067	39.7935	44.7
2.05934	20.3846	18.8434	29.2584			2.05934	41.2525	39.8184	44.7
2.06182	20.4077	18.8558	29.2708			2.06182	41.299	39.8433	44.8
2.06431	20.4319	18.8683	29.275			2.06431	41.3457	39.8682	44.8
2.0668	20.4561	18.8807	29.3			2.0668	41.3924	39.8931	44.8
2.06929	20.4803	18.8932	29.3041			2.06929	41.4391	39.918	44.8
2.07177	20.4972	18.9056	29.3203			2.07177	41.4848	39.9429	44.9
2.07426	20.5112	18.9181	29.326			2.07426	41.5302	39.9678	44.9
2.07675	20.5252	18.9305	29.351			2.07675	41.5755	39.9927	44.9
2.07924	20.5392	18.943	29.3547			2.07924	41.6209	40.0177	44.9
2.08173	20.5472	18.9555	29.3703			2.08173	41.6641	40.0426	44.9086
2.08421	20.5526	18.9679	29.376			2.08421	41.7065	40.0675	44.9916
2.0867	20.5579	18.9804	29.404			2.0867	41.7488	40.0924	45
2.08919	20.5633	18.9928	29.4077			2.08919	41.7912	40.1173	45
2.09168	20.571	19.0053	29.4239			2.09168	41.8323	40.1422	45.0074
2.09416	20.5798	19.0177	29.43			2.09416	41.8728	40.1671	45.0904
2.09665	20.5886	19.0302	29.454			2.09665	41.9133	40.192	45.1
2.09914	20.5974	19.0426	29.4574			2.09914	41.9537	40.2169	45.1
2.10163	20.6141	19.0551	29.4736			2.10163	41.994	40.2418	45.1
2.10412	20.635	19.0675	29.48			2.10412	42.0342	40.2668	45.1
2.1066	20.6558	19.08	29.505			2.1066	42.0744	40.2917	45.2
2.10909	20.6766	19.0925	29.5077			2.10909	42.1146	40.3166	45.2
2.11158	20.6932	19.1049	29.5214			2.11158	42.1508	40.3415	45.2
2.11407	20.7074	19.1174	29.527			2.11407	42.1846	40.3664	45.2
2.11655	20.7216	19.1298	29.5476			2.11655	42.2185	40.3913	45.3
2.11904	20.7358	19.1423	29.5505			2.11904	42.2524	40.4162	45.3
2.12153	20.7434	19.1547	29.5642			2.12153	42.2848	40.4411	45.3
2.12402	20.747	19.1672	29.57			2.12402	42.3163	40.466	45.3
2.1265	20.7505	19.1796	29.596			2.1265	42.3478	40.4909	45.3032
2.12899	20.7541	19.1921	29.5999			2.12899	42.3792	40.5159	45.3862
2.13148	20.761	19.2045	29.6174			2.13148	42.4094	40.5408	45.4
2.13397	20.7703	19.217	29.625			2.13397	42.4386	40.5657	45.4
2.13646	20.7795	19.2294	29.6515			2.13646	42.4678	40.5906	45.402
2.13894	20.7888	19.2419	29.6558			2.13894	42.4971	40.6155	45.485
2.14143	20.8092	19.2544	29.6738			2.14143	42.5266	40.6404	45.5
2.14392	20.8379	19.2668	29.682			2.14392	42.5563	40.6653	45.5
2.14641	20.8666	19.2793	29.7061			2.14641	42.5861	40.6902	45.5
2.14889	20.8953	19.2917	29.7099			2.14889	42.6158	40.7151	45.5
2.15138	20.9241	19.3042	29.7236			2.15138	42.6461	40.74	45.6
2.15387	20.953	19.3166	29.73			2.15387	42.6768	40.765	45.6
2.15636	20.9819	19.3291	29.75			2.15636	42.7075	40.7899	45.6
2.15884	21.0108	19.3415	29.7539			2.15884	42.7382	40.8148	45.6
2.16133	21.0262	19.354	29.7688			2.16133	42.7686	40.8397	45.6984
2.16382	21.0298	19.3665	29.776			2.16382	42.7985	40.8646	45.7
2.16631	21.0334	19.3789	29.7965			2.16631	42.8285	40.8895	45.7
2.1688	21.037	19.3914	29.8005			2.1688	42.8585	40.9144	45.7
2.17128	21.0273	19.4038	29.8142			2.17128	42.888	40.9393	45.7
2.17377	21.0052	19.4163	29.821			2.17377	42.9171	40.9642	45.7808
2.17626	20.983	19.4287	29.8393			2.17626	42.9462	40.9891	45.8
2.17875	20.9609	19.4412	29.8434			2.17875	42.9753	41.0141	45.8
2.18123	20.9405	19.4536	29.8577			2.18123	43.003	41.039	45.8
2.18372	20.9217	19.4661	29.865			2.18372	43.0291	41.0639	45.8796
2.18621	20.903	19.4785	29.8838			2.18621	43.0552	41.0888	45.9
2.1887	20.8843	19.491	29.8881			2.1887	43.0813	41.1137	45.9
2.19118	20.8741	19.5034	29.9025			2.19118	43.1062	41.1386	45.9
2.19367	20.8734	19.5159	29.91			2.19367	43.1298	41.1635	45.9
2.19616	20.8727	19.5284	29.9292			2.19616	43.1534	41.1884	45.9921
2.19865	20.8719	19.5408	29.9341			2.19865	43.1769	41.2133	46
2.20114	20.8792	19.5533	29.9509			2.20114	43.1996	41.2382	46
2.20362	20.896	19.5657	29.96			2.20362	43.2211	41.2632	46
2.20611	20.9128	19.5782	29.9821			2.20611	43.2426	41.2881	46
2.2086	20.9295	19.5906	29.9877			2.2086	43.2641	41.313	46
2.21109	20.9535	19.6031	30.002			2.21109	43.2861	41.3379	46
2.21358	20.9868	19.6155	30.01			2.21358	43.3087	41.3628	46
2.21606	21.0201	19.628	30.0284			2.21606	43.3313	41.3877	46
2.21855	21.0534	19.6405	30.0336			2.21855	43.3538	41.4126	46
2.22104	21.0851	19.6529	30.0491			2.22104	43.377	41.4375	46
2.22353	21.1148	19.6654	30.058			2.22353	43.4011	41.4624	46
2.22601	21.1445	19.6778	30.076			2.22601	43.4252	41.4873	46
2.2285	21.1741	19.6903	30.0813			2.2285	43.4492	41.5123	46
2.23099	21.2017	19.7027	30.0956			2.23099	43.4726	41.5372	46
2.23348	21.226	19.7152	30.104			2.23348	43.4949	41.5621	46
2.23596	21.2503	19.7276	30.1231			2.23596	43.5171	41.587	46
2.23845	21.2746	19.7401	30.1291			2.23845	43.5394	41.6119	46
2.24094	21.2938	19.7525	30.1472			2.24094	43.5613	41.6368	46
2.24343	21.3045	19.765	30.158			2.24343	43.5826	41.6617	46
2.24592	21.3152	19.7774	30.1774			2.24592	43.6038	41.6866	46
2.2484	21.3259	19.7899	30.184			2.2484	43.6251	41.7115	46
2.25089	21.3344	19.8024	30.1988			2.25089	43.6451	41.7364	46
2.25338	21.3391	19.8148	30.208			2.25338	43.663	41.7614	46
2.25587	21.3437	19.8273	30.2254			2.25587	43.6808	41.7863	46
2.25835	21.3484	19.8397	30.232			2.25835	43.6987	41.8112	46
2.26084	21.3518	19.8522	30.2454			2.26084	43.7157	41.8361	46
2.26333	21.3528	19.8646	30.254			2.26333	43.7309	41.861	46
2.26582	21.3538	19.8771	30.2696			2.26582	43.7461	41.8859	46
2.2683	21.3548	19.8895	30.276			2.2683	43.7614	41.9108	46
2.27079	21.357	19.902	30.2892			2.27079	43.7761	41.9357	46
2.27328	21.3617	19.9144	30.298			2.27328	43.7898	41.9606	46
2.27577	21.3663	19.9269	30.3125			2.27577	43.8035	41.9855	46
2.27826	21.371	19.9394	30.319			2.27826	43.8172	42.0105	46
2.28074	21.3769	19.9518	30.3355			2.28074	43.8302	42.0354	46
2.28323	21.3856	19.9643	30.347			2.28323	43.8419	42.0603	46
2.28572	21.3944	19.9767	30.3658			2.28572	43.8535	42.0852	46
2.28821	21.4032	19.9892	30.375			2.28821	43.8651	42.1101	46
2.29069	21.4123	20.0016	30.3907			2.29069	43.8773	42.135	46
2.29318	21.4224	20.0141	30.402			2.29318	43.8911	42.1599	46
2.29567	21.4325	20.0265	30.421			2.29567	43.9048	42.1848	46
2.29816	21.4425	20.039	30.431			2.29816	43.9186	42.2097	46
2.30064	21.455	20.0514	30.4465			2.30064	43.9324	42.2346	46
2.30313	21.4741	20.0639	30.458			2.30313	43.9465	42.2596	46
2.30562	21.4933	20.0764	30.4733			2.30562	43.9605	42.2845	46
2.30811	21.5124	20.0888	30.482			2.30811	43.9746	42.3094	46
2.3106	21.5305	20.1013	30.4961			2.3106	43.989	42.3343	46
2.31308	21.5452	20.1137	30.507			2.31308	44.0045	42.3592	46
2.31557	21.5599	20.1262	30.5237			2.31557	44.0201	42.3841	46
2.31806	21.5746	20.1386	30.534			2.31806	44.0356	42.409	46
2.32055	21.5892	20.1511	30.5462			2.32055	44.0513	42.4339	46
2.32303	21.604	20.1635	30.556			2.32303	44.0674	42.4588	46
2.32552	21.6187	20.176	30.5674			2.32552	44.0835	42.4837	46
2.32801	21.6335	20.1884	30.575			2.32801	44.0996	42.5087	46
2.3305	21.6465	20.2009	30.5859			2.3305	44.1154	42.5336	46
2.33299	21.6529	20.2134	30.595			2.33299	44.13	42.5585	46
2.33547	21.6593	20.2258	30.6089			2.33547	44.1447	42.5834	46
2.33796	21.6658	20.2383	30.619			2.33796	44.1593	42.6083	46
2.34045	21.6708	20.2507	30.6303			2.34045	44.1735	42.6332	46
2.34294	21.6698	20.2632	30.64			2.34294	44.1862	42.6581	46
2.34543	21.6688	20.2756	30.6524			2.34543	44.1988	42.683	46
2.34791	21.6678	20.2881	30.662			2.34791	44.2114	42.7079	46
2.3504	21.6673	20.3005	30.671			2.3504	44.2242	42.7328	46
2.35289	21.6689	20.313	30.679			2.35289	44.238	42.7578	46
2.35537	21.6705	20.3254	30.6893			2.35537	44.2517	42.7827	46
2.35786	21.6721	20.3379	30.698			2.35786	44.2654	42.8076	46
2.36035	21.6735	20.3504	30.7094			2.36035	44.2789	42.8325	46
2.36284	21.6735	20.3628	30.72			2.36284	44.2904	42.8574	46
2.36533	21.6735	20.3753	30.7295			2.36533	44.3019	42.8823	46
2.36781	21.6735	20.3877	30.738			2.36781	44.3134	42.9072	46
2.3703	21.6734	20.4002	30.7477			2.3703	44.3247	42.9321	46
2.37279	21.6723	20.4126	30.757			2.37279	44.3346	42.957	46
2.37528	21.6713	20.4251	30.7667			2.37528	44.3445	42.9819	46
2.37777	21.6702	20.4375	30.776			2.37777	44.3544	43.0069	46
2.38025	21.67	20.45	30.7885			2.38025	44.3638	43.0318	46
2.38274	21.6777	20.4624	30.801			2.38274	44.3697	43.0567	46
2.38523	21.6853	20.4749	30.8123			2.38523	44.3755	43.0816	46
2.38772	21.693	20.4874	30.824			2.38772	44.3814	43.1065	46
2.3902	21.7011	20.4998	30.8343			2.3902	44.3873	43.1314	46
2.39269	21.7141	20.5123	30.845			2.39269	44.3939	43.1563	46
2.39518	21.7271	20.5247	30.8549			2.39518	44.4005	43.1812	46
2.39767	21.7401	20.5372	30.866			2.39767	44.4071	43.2061	46
2.40015	21.7534	20.5496	30.8775			2.40015	44.4137	43.231	46
2.40264	21.7723	20.5621	30.89			2.40264	44.4203	43.256	46
2.40513	21.7912	20.5745	30.9			2.40513	44.4268	43.2809	46
2.40762	21.8101	20.587	30.912			2.40762	44.4334	43.3058	46
2.41011	21.8286	20.5994	30.9219			2.41011	44.44	43.3307	46
2.41259	21.8358	20.6119	30.933			2.41259	44.4464	43.3556	46
2.41508	21.8431	20.6244	30.9421			2.41508	44.4528	43.3805	46
2.41757	21.8504	20.6368	30.954			2.41757	44.4592	43.4054	46
2.42006	21.8574	20.6493	30.9642			2.42006	44.4657	43.4303	46
2.42254	21.8541	20.6617	30.976			2.42254	44.4729	43.4552	73.4257
2.42503	21.8507	20.6742	30.986			2.42503	44.4801	43.4801	100
2.42752	21.8473	20.6866	31			2.42752	44.4873	43.5051	100
2.43001	21.844	20.6991	31.0095			2.43001	44.4945	43.53	100
2.43249	21.8316	20.7115	31.021			2.43249	44.5033	43.5549	100
2.43498	21.8193	20.724	31.0294			2.43498	44.5121	43.5798	100
2.43747	21.807	20.7364	31.042			2.43747	44.5208	43.6047	100
2.43996	21.7947	20.7489	31.0509			2.43996	44.5296	43.6296	100
2.44245	21.782	20.7614	31.062			2.44245	44.5394	43.6545	100
2.44493	21.7693	20.7738	31.0708			2.44493	44.5492	43.6794	100
2.44742	21.7566	20.7863	31.085			2.44742	44.5591	43.7043	100
2.44991	21.744	20.7987	31.0955			2.44991	44.5689	43.7292	100
2.4524	21.7328	20.8112	31.109			2.4524	44.5776	43.7542	100
2.45488	21.7216	20.8236	31.1173			2.45488	44.5862	43.7791	100
2.45737	21.7105	20.8361	31.132			2.45737	44.5949	43.804	100
2.45986	21.6994	20.8485	31.1418			2.45986	44.6035	43.8289	100
2.46235	21.6951	20.861	31.155			2.46235	44.6093	43.8538	100
2.46484	21.6911	20.8734	31.1643			2.46484	44.6149	43.8787	100
2.46732	21.6872	20.8859	31.182			2.46732	44.6205	43.9036	100
2.46981	21.6833	20.8984	31.1929			2.46981	44.6261	43.9285	100
2.4723	21.6905	20.9108	31.208			2.4723	44.6286	43.9534	100
2.47479	21.6987	20.9233	31.2155			2.47479	44.6309	43.9783	100
2.47727	21.7068	20.9357	31.231			2.47727	44.6332	44.0033	100
2.47976	21.715	20.9482	31.2404			2.47976	44.6355	44.0282	100
2.48225	21.7272	20.9606	31.254			2.48225	44.6366	44.0531	100
2.48474	21.7398	20.9731	31.2626			2.48474	44.6375	44.078	100
2.48723	21.7524	20.9855	31.282			2.48723	44.6385	44.1029	100
2.48971	21.765	20.998	31.2928			2.48971	44.6394	44.1278	100
2.4922	21.771	21.0104	31.309			2.4922	44.641	44.1527	100
2.49469	21.7761	21.0229	31.3162			2.49469	44.6427	44.1776	100
2.49718	21.7812	21.0354	31.334			2.49718	44.6443	44.2025	100
2.49966	21.7863	21.0478	31.3426			2.49966	44.646	44.2274	100
2.50215	21.7703	21.0603	31.356			2.50215	44.6506	44.2523	100
2.50464	21.751	21.0727	31.3622			2.50464	44.6556	44.2773	100
2.50713	21.7318	21.0852	31.379			2.50713	44.6607	44.3022	100
2.50961	21.7125	21.0976	31.3878			2.50961	44.6657	44.3271	100
2.5121	21.6888	21.1101	31.402			2.5121	44.6722	44.352	100
2.51459	21.6643	21.1225	31.4078			2.51459	44.6789	44.3769	100
2.51708	21.6398	21.135	31.425			2.51708	44.6856	44.4018	100
2.51957	21.6153	21.1474	31.4343			2.51957	44.6923	44.4267	100
2.52205	21.5931	21.1599	31.4499			2.52205	44.697	44.4516	100
2.52454	21.5715	21.1724	31.4571			2.52454	44.7013	44.4765	100
2.52703	21.5498	21.1848	31.48			2.52703	44.7056	44.5014	100
2.52952	21.5282	21.1973	31.4909			2.52952	44.7099	44.5264	100
2.532	21.5235	21.2097	31.5096			2.532	44.7129	44.5513	100
2.53449	21.523	21.2222	31.5159			2.53449	44.7156	44.5762	100
2.53698	21.5224	21.2346	31.537			2.53698	44.7183	44.6011	100
2.53947	21.5219	21.2471	31.5473			2.53947	44.7209	44.626	100
2.54196	21.5281	21.2595	31.5653			2.54196	44.7246	44.6509	100
2.54444	21.5362	21.272	31.5712			2.54444	44.7286	44.6758	100
2.54693	21.5443	21.2844	31.592			2.54693	44.7326	44.7007	100
2.54942	21.5524	21.2969	31.5992			2.54942	44.7366	44.7256	100
2.55191	21.5641	21.3093	31.6123			2.55191	44.7429	44.7505	100
2.55439	21.5769	21.3218	31.6173			2.55439	44.75	44.7755	100
2.55688	21.5897	21.3343	31.637			2.55688	44.7571	44.8004	100
2.55937	21.6025	21.3467	31.6454			2.55937	44.7642	44.8253	100
2.56186	21.6171	21.3592	31.661			2.56186	44.7708	44.8502	100
2.56434	21.6324	21.3716	31.6656			2.56434	44.7772	44.8751	100
2.56683	21.6476	21.3841	31.684			2.56683	44.7836	44.9	100
2.56932	21.6628	21.3965	31.6909			2.56932	44.79	44.9249	100
2.57181	21.6769	21.409	31.7039			2.57181	44.7933	44.9498	100
2.5743	21.6904	21.4214	31.708			2.5743	44.7954	44.9747	100
2.57678	21.704	21.4339	31.726			2.57678	44.7975	44.9996	100
2.57927	21.7175	21.4463	31.7336			2.57927	44.7996	45.0246	100
2.58176	21.732	21.4588	31.7486			2.58176	44.8014	45.0495	100
2.58425	21.7469	21.4713	31.7526			2.58425	44.8031	45.0744	100
2.58673	21.7617	21.4837	31.771			2.58673	44.8048	45.0993	100
2.58922	21.7766	21.4962	31.7781			2.58922	44.8065	45.1242	100
2.59171	21.7868	21.5086	31.7924			2.59171	44.8079	45.1491	100
2.5942	21.7949	21.5211	31.7967			2.5942	44.8092	45.174	100
2.59668	21.803	21.5335	31.819			2.59668	44.8105	45.1989	100
2.59917	21.8111	21.546	31.8286			2.59917	44.8118	45.2238	100
2.60166	21.8144	21.5584	31.8485			2.60166	44.8141	45.2487	100
2.60415	21.8153	21.5709	31.8539			2.60415	44.8168	45.2737	100
2.60664	21.8162	21.5833	31.883			2.60664	44.8195	45.2986	100
2.60912	21.8172	21.5958	31.8917			2.60912	44.8223	45.3235	100
2.61161	21.8165	21.6083	31.9104			2.61161	44.8261	45.3484	100
2.6141	21.815	21.6207	31.9151			2.6141	44.8305	45.3733	100
2.61659	21.8135	21.6332	31.943			2.61659	44.8349	45.3982	100
2.61908	21.8121	21.6456	31.9514			2.61908	44.8394	45.4231	100
2.62156	21.8116	21.6581	31.9701			2.62156	44.8425	45.448	100
2.62405	21.8118	21.6705	31.9745			2.62405	44.8449	45.4729	100
2.62654	21.812	21.683	32.002			2.62654	44.8474	45.4978	100
2.62902	21.8122	21.6954	32.011			2.62902	44.8498	45.5228	100
2.63151	21.8088	21.7079	32.0315			2.63151	44.8532	45.5477	100
2.634	21.8031	21.7203	32.0362			2.634	44.8574	45.5726	100
2.63649	21.7975	21.7328	32.069			2.63649	44.8615	45.5975	100
2.63898	21.7918	21.7453	32.0766			2.63898	44.8656	45.6224	100
2.64146	21.7885	21.7577	32.0947			2.64146	44.868	45.6473	100
2.64395	21.7869	21.7702	32.0985			2.64395	44.8693	45.6722	100
2.64644	21.7853	21.7826	32.127			2.64644	44.8706	45.6971	100
2.64893	21.7837	21.7951	32.1336			2.64893	44.8719	45.722	100
2.65142	21.7822	21.8075	32.1498			2.65142	44.8737	45.7469	100
2.6539	21.7808	21.82	32.153			2.6539	44.8757	45.7719	100
2.65639	21.7793	21.8324	32.178			2.65639	44.8778	45.7968	100
2.65888	21.7779	21.8449	32.1844			2.65888	44.8798	45.8217	100
2.66137	21.7823	21.8573	32.2006			2.66137	44.8821	45.8466	100
2.66385	21.7916	21.8698	32.204			2.66385	44.8845	45.8715	100
2.66634	21.8009	21.8823	32.235			2.66634	44.8869	45.8964	100
2.66883	21.8101	21.8947	32.2421			2.66883	44.8894	45.9213	100
2.67132	21.8179	21.9072	32.2608			2.67132	44.8909	45.9462	100
2.67381	21.8244	21.9196	32.265			2.67381	44.8916	45.9711	100
2.67629	21.8309	21.9321	32.294			2.67629	44.8924	45.996	100
2.67878	21.8373	21.9445	32.3003			2.67878	44.8931	46.021	100
2.68127	21.8429	21.957	32.3178			2.68127	44.8947	46.0459	100
2.68376	21.8476	21.9694	32.322			2.68376	44.897	46.0708	100
2.68624	21.8524	21.9819	32.345			2.68624	44.8993	46.0957	100
2.68873	21.8571	21.9943	32.3491			2.68873	44.9016	46.1206	100
2.69122	21.8625	22.0068	32.361			2.69122	44.9042	46.1455	100
2.69371	21.8685	22.0193	32.364			2.69371	44.9072	46.1704	100
2.69619	21.8745	22.0317	32.386			2.69619	44.9102	46.1953	100
2.69868	21.8806	22.0442	32.3912			2.69868	44.9132	46.2202	100
2.70117	21.8839	22.0566	32.4068			2.70117	44.9151	46.2451	100
2.70366	21.8841	22.0691	32.411			2.70366	44.9158	46.2701	100
2.70614	21.8844	22.0815	32.436			2.70614	44.9164	46.295	100
2.70863	21.8846	22.094	32.4406			2.70863	44.9171	46.3199	100
2.71112	21.8824	22.1064	32.4549			2.71112	44.9177	46.3448	100
2.71361	21.8772	22.1189	32.459			2.71361	44.9182	46.3697	100
2.7161	21.8719	22.1313	32.482			2.7161	44.9187	46.3946	100
2.71858	21.8667	22.1438	32.4864			2.71858	44.9192	46.4195	100
2.72107	21.8614	22.1563	32.5007			2.72107	44.9188	46.4444	100
2.72356	21.8559	22.1687	32.505			2.72356	44.9173	46.4693	100
2.72605	21.8504	22.1812	32.525			2.72605	44.9157	46.4942	100
2.72853	21.845	22.1936	32.5283			2.72853	44.9142	46.5192	100
2.73102	21.8409	22.2061	32.5395			2.73102	44.9138	46.5441	100
2.73351	21.8388	22.2185	32.543			2.73351	44.915	46.569	100
2.736	21.8367	22.231	32.561			2.736	44.9162	46.5939	100
2.73849	21.8345	22.2434	32.5653			2.73849	44.9175	46.6188	100
2.74097	21.835	22.2559	32.5809			2.74097	44.9186	46.6437	100
2.74346	21.8396	22.2683	32.586			2.74346	44.9195	46.6686	100
2.74595	21.8441	22.2808	32.611			2.74595	44.9203	46.6935	100
2.74844	21.8486	22.2933	32.6144			2.74844	44.9212	46.7184	100
2.75092	21.8524	22.3057	32.6275			2.75092	44.9213	46.7433	100
2.75341	21.855	22.3182	32.632			2.75341	44.9202	46.7683	100
2.7559	21.8575	22.3306	32.65			2.7559	44.9191	46.7932	100
2.75839	21.8601	22.3431	32.6534			2.75839	44.918	46.8181	100
2.76087	21.8615	22.3555	32.6671			2.76087	44.9178	46.843	100
2.76336	21.8607	22.368	32.672			2.76336	44.9192	46.8679	100
2.76585	21.86	22.3804	32.694			2.76585	44.9206	46.8928	100
2.76834	21.8592	22.3929	32.697			2.76834	44.922	46.9177	100
2.77083	21.858	22.4053	32.7101			2.77083	44.9238	46.9426	100
2.77331	21.8557	22.4178	32.715			2.77331	44.9264	46.9675	100
2.7758	21.8534	22.4303	32.736			2.7758	44.9289	46.9924	100
2.77829	21.8511	22.4427	32.7391			2.77829	44.9315	47.0174	100
2.78078	21.8484	22.4552	32.7534			2.78078	44.9339	47.0423	100
2.78327	21.8447	22.4676	32.759			2.78327	44.9359	47.0672	100
2.78575	21.841	22.4801	32.786			2.78575	44.938	47.0921	100
2.78824	21.8373	22.4925	32.7889			2.78824	44.94	47.117	100
2.79073	21.835	22.505	32.8032			2.79073	44.9413	47.1419	100
2.79322	21.8359	22.5174	32.809			2.79322	44.9407	47.1668	100
2.7957	21.8367	22.5299	32.8317			2.7957	44.9401	47.1917	100
2.79819	21.8376	22.5423	32.8348			2.79819	44.9395	47.2166	100
2.80068	21.8397	22.5548	32.8498			2.80068	44.9388	47.2415	100
2.80317	21.8448	22.5673	32.856			2.80317	44.9383	47.2665	100
2.80565	21.85	22.5797	32.8822			2.80565	44.9377	47.2914	100
2.80814	21.8551	22.5922	32.886			2.80814	44.9372	47.3163	100
2.81063	21.8599	22.6046	32.9035			2.81063	44.937	47.3412	100
2.81312	21.8636	22.6171	32.911			2.81312	44.9382	47.3661	100
2.81561	21.8673	22.6295	32.9367			2.81561	44.9394	47.391	100
2.81809	21.8709	22.642	32.9409			2.81809	44.9406	47.4159	100
2.82058	21.8738	22.6544	32.9589			2.82058	44.9421	47.4408	100
2.82307	21.8738	22.6669	32.967			2.82307	44.9446	47.4657	100
2.82556	21.8737	22.6793	32.9932			2.82556	44.9472	47.4906	100
2.82804	21.8737	22.6918	32.997			2.82804	44.9497	47.5156	100
2.83053	21.8719	22.7043	33.0107			2.83053	44.9525	47.5405	100
2.83302	21.863	22.7167	33.017			2.83302	44.9561	47.5654	100
2.83551	21.8542	22.7292	33.0353			2.83551	44.9597	47.5903	100
[truncated: 23,063 more rows]

## Sheet: Sup. Fig. 7a (Superdex peak 1)
Sup. Fig. 7a (Superdex peak 1)
UV1_280		UV2_260
ml	mAU	ml	mAU
-1.19	0.032	-1.19	0
-1.189	0.113904	-1.189	0.002228
-1.18801	0.106176	-1.18801	0.001882
-1.18701	0.098448	-1.18701	0.001536
-1.18601	0.09072	-1.18601	0.001189
-1.18502	0.082993	-1.18502	0.000843
-1.18402	0.075265	-1.18402	0.000497
-1.18302	0.067537	-1.18302	0.00015
-1.18203	0.059809	-1.18203	-0.000196
-1.18103	0.052081	-1.18103	-0.000542
-1.18003	0.044353	-1.18003	-0.000889
-1.17904	0.04167	-1.17904	-0.000302
-1.17804	0.039159	-1.17804	0.000316
-1.17704	0.036647	-1.17704	0.000934
-1.17605	0.034135	-1.17605	0.001552
-1.17505	0.031623	-1.17505	0.00217
-1.17405	0.029112	-1.17405	0.002788
-1.17306	0.0266	-1.17306	0.003406
-1.17206	0.024088	-1.17206	0.004024
-1.17106	0.021576	-1.17106	0.004642
-1.17006	0.019064	-1.17006	0.00526
-1.16907	0.021024	-1.16907	0.005794
-1.16807	0.023296	-1.16807	0.006322
-1.16708	0.025569	-1.16708	0.00685
-1.16608	0.027842	-1.16608	0.007379
-1.16508	0.030114	-1.16508	0.007907
-1.16409	0.032387	-1.16409	0.008435
-1.16309	0.034659	-1.16309	0.008963
-1.16209	0.036932	-1.16209	0.009492
-1.16109	0.039204	-1.16109	0.01002
-1.1601	0.041477	-1.1601	0.010548
-1.1591	0.043543	-1.1591	0.010915
-1.1581	0.045586	-1.1581	0.011263
-1.15711	0.047629	-1.15711	0.011612
-1.15611	0.049673	-1.15611	0.011961
-1.15511	0.051716	-1.15511	0.01231
-1.15412	0.053759	-1.15412	0.012659
-1.15312	0.055803	-1.15312	0.013008
-1.15212	0.057846	-1.15212	0.013357
-1.15113	0.059889	-1.15113	0.013705
-1.15013	0.061933	-1.15013	0.014054
-1.14913	0.063959	-1.14913	0.015382
-1.14814	0.065982	-1.14814	0.016857
-1.14714	0.068005	-1.14714	0.018332
-1.14614	0.070029	-1.14614	0.019808
-1.14515	0.072052	-1.14515	0.021283
-1.14415	0.074075	-1.14415	0.022758
-1.14315	0.076099	-1.14315	0.024233
-1.14216	0.078122	-1.14216	0.025708
-1.14116	0.080146	-1.14116	0.027183
-1.14016	0.082169	-1.14016	0.028659
-1.13917	0.084676	-1.13917	0.029892
-1.13817	0.087277	-1.13817	0.031078
-1.13717	0.089879	-1.13717	0.032264
-1.13618	0.09248	-1.13618	0.03345
-1.13518	0.095082	-1.13518	0.034637
-1.13418	0.097683	-1.13418	0.035823
-1.13319	0.100285	-1.13319	0.037009
-1.13219	0.102886	-1.13219	0.038195
-1.13119	0.105488	-1.13119	0.039381
-1.1302	0.108089	-1.1302	0.040567
-1.1292	0.103017	-1.1292	0.030491
-1.1282	0.09607	-1.1282	0.017663
-1.12721	0.089122	-1.12721	0.004835
-1.12621	0.082175	-1.12621	-0.007993
-1.12521	0.075228	-1.12521	-0.020821
-1.12421	0.068281	-1.12421	-0.033649
-1.12322	0.061333	-1.12322	-0.046477
-1.12222	0.054386	-1.12222	-0.059305
-1.12122	0.047439	-1.12122	-0.072133
-1.12023	0.040491	-1.12023	-0.084961
-1.11923	0.019068	-1.11923	-0.121372
-1.11824	-0.006658	-1.11824	-0.164789
-1.11724	-0.032384	-1.11724	-0.208207
-1.11624	-0.05811	-1.11624	-0.251625
-1.11525	-0.083836	-1.11525	-0.295043
-1.11425	-0.109562	-1.11425	-0.338461
-1.11325	-0.135287	-1.11325	-0.381879
-1.11225	-0.161013	-1.11225	-0.425297
-1.11126	-0.186739	-1.11126	-0.468715
-1.11026	-0.212465	-1.11026	-0.512133
-1.10926	-0.234769	-1.10926	-0.552402
-1.10827	-0.25586	-1.10827	-0.591554
-1.10727	-0.276951	-1.10727	-0.630706
-1.10627	-0.298042	-1.10627	-0.669857
-1.10528	-0.319133	-1.10528	-0.709009
-1.10428	-0.340224	-1.10428	-0.748161
-1.10328	-0.361315	-1.10328	-0.787313
-1.10229	-0.382406	-1.10229	-0.826465
-1.10129	-0.403497	-1.10129	-0.865617
-1.10029	-0.424588	-1.10029	-0.904768
-1.0993	-0.440011	-1.0993	-0.936825
-1.0983	-0.453069	-1.0983	-0.96592
-1.0973	-0.466126	-1.0973	-0.995015
-1.09631	-0.479183	-1.09631	-1.02411
-1.09531	-0.492241	-1.09531	-1.0532
-1.09431	-0.505298	-1.09431	-1.0823
-1.09332	-0.518355	-1.09332	-1.11139
-1.09232	-0.531412	-1.09232	-1.14049
-1.09132	-0.54447	-1.09132	-1.16958
-1.09033	-0.557527	-1.09033	-1.19868
-1.08933	-0.566615	-1.08933	-1.22159
-1.08833	-0.573771	-1.08833	-1.2415
-1.08734	-0.580928	-1.08734	-1.2614
-1.08634	-0.588084	-1.08634	-1.2813
-1.08534	-0.595241	-1.08534	-1.30121
-1.08435	-0.602397	-1.08435	-1.32112
-1.08335	-0.609554	-1.08335	-1.34102
-1.08235	-0.616711	-1.08235	-1.36092
-1.08136	-0.623867	-1.08136	-1.38083
-1.08036	-0.631024	-1.08036	-1.40074
-1.07936	-0.630487	-1.07936	-1.40983
-1.07837	-0.625623	-1.07837	-1.41285
-1.07737	-0.620759	-1.07737	-1.41587
-1.07637	-0.615895	-1.07637	-1.41889
-1.07537	-0.611031	-1.07537	-1.42191
-1.07438	-0.606166	-1.07438	-1.42493
-1.07338	-0.601302	-1.07338	-1.42795
-1.07238	-0.596438	-1.07238	-1.43097
-1.07139	-0.591574	-1.07139	-1.43399
-1.07039	-0.58671	-1.07039	-1.43701
-1.0694	-0.569837	-1.0694	-1.41892
-1.0684	-0.545197	-1.0684	-1.38718
-1.0674	-0.520558	-1.0674	-1.35543
-1.06641	-0.495919	-1.06641	-1.32368
-1.06541	-0.471279	-1.06541	-1.29194
-1.06441	-0.44664	-1.06441	-1.26019
-1.06341	-0.422	-1.06341	-1.22844
-1.06242	-0.397361	-1.06242	-1.1967
-1.06142	-0.372722	-1.06142	-1.16495
-1.06042	-0.348082	-1.06042	-1.13321
-1.05943	-0.323701	-1.05943	-1.10018
-1.05843	-0.29951	-1.05843	-1.0662
-1.05743	-0.275319	-1.05743	-1.03222
-1.05644	-0.251128	-1.05644	-0.99824
-1.05544	-0.226937	-1.05544	-0.964262
-1.05444	-0.202746	-1.05444	-0.930283
-1.05345	-0.178556	-1.05345	-0.896304
-1.05245	-0.154365	-1.05245	-0.862325
-1.05145	-0.130174	-1.05145	-0.828346
-1.05046	-0.105983	-1.05046	-0.794368
-1.04946	-0.085741	-1.04946	-0.764769
-1.04846	-0.068836	-1.04846	-0.738874
-1.04747	-0.051931	-1.04747	-0.712979
-1.04647	-0.035027	-1.04647	-0.687083
-1.04547	-0.018122	-1.04547	-0.661188
-1.04448	-0.001217	-1.04448	-0.635293
-1.04348	0.015688	-1.04348	-0.609398
-1.04248	0.032592	-1.04248	-0.583502
-1.04149	0.049497	-1.04149	-0.557607
-1.04049	0.066402	-1.04049	-0.531712
-1.03949	0.080886	-1.03949	-0.508673
-1.0385	0.093036	-1.0385	-0.48839
-1.0375	0.105186	-1.0375	-0.468106
-1.0365	0.117337	-1.0365	-0.447823
-1.03551	0.129487	-1.03551	-0.427539
-1.03451	0.141637	-1.03451	-0.407255
-1.03351	0.153787	-1.03351	-0.386972
-1.03252	0.165938	-1.03252	-0.366688
-1.03152	0.178088	-1.03152	-0.346404
-1.03052	0.190238	-1.03052	-0.326121
-1.02953	0.204197	-1.02953	-0.303083
-1.02853	0.220145	-1.02853	-0.277018
-1.02753	0.236093	-1.02753	-0.250954
-1.02653	0.252041	-1.02653	-0.224889
-1.02554	0.267989	-1.02554	-0.198824
-1.02454	0.283937	-1.02454	-0.172759
-1.02354	0.299884	-1.02354	-0.146695
-1.02255	0.315832	-1.02255	-0.12063
-1.02155	0.33178	-1.02155	-0.094566
-1.02056	0.347727	-1.02056	-0.068501
-1.01956	0.370596	-1.01956	-0.035494
-1.01856	0.402143	-1.01856	0.00622
-1.01756	0.433689	-1.01756	0.047933
-1.01657	0.465236	-1.01657	0.089647
-1.01557	0.496783	-1.01557	0.13136
-1.01457	0.52833	-1.01457	0.173074
-1.01358	0.559876	-1.01358	0.214787
-1.01258	0.591423	-1.01258	0.256501
-1.01158	0.62297	-1.01158	0.298214
-1.01059	0.654517	-1.01059	0.339928
-1.00959	0.689565	-1.00959	0.385233
-1.00859	0.729634	-1.00859	0.435688
-1.0076	0.769703	-1.0076	0.486143
-1.0066	0.809772	-1.0066	0.536598
-1.0056	0.849841	-1.0056	0.587053
-1.00461	0.88991	-1.00461	0.637508
-1.00361	0.929979	-1.00361	0.687963
-1.00261	0.970048	-1.00261	0.738418
-1.00162	1.01012	-1.00162	0.788873
-1.00062	1.05019	-1.00062	0.839328
-0.999623	1.09245	-0.999623	0.891724
-0.998626	1.1383	-0.998626	0.947312
-0.99763	1.18416	-0.99763	1.0029
-0.996633	1.23002	-0.996633	1.05849
-0.995636	1.27588	-0.995636	1.11408
-0.994639	1.32174	-0.994639	1.16966
-0.993643	1.3676	-0.993643	1.22525
-0.992646	1.41346	-0.992646	1.28084
-0.991649	1.45932	-0.991649	1.33643
-0.990652	1.50518	-0.990652	1.39202
-0.989656	1.55178	-0.989656	1.44816
-0.988659	1.59977	-0.988659	1.50537
-0.987662	1.64777	-0.987662	1.56257
-0.986665	1.69576	-0.986665	1.61977
-0.985669	1.74375	-0.985669	1.67697
-0.984672	1.79175	-0.984672	1.73418
-0.983675	1.83974	-0.983675	1.79138
-0.982679	1.88773	-0.982679	1.84858
-0.981682	1.93572	-0.981682	1.90579
-0.980685	1.98372	-0.980685	1.96299
-0.979688	2.02914	-0.979688	2.01724
-0.978692	2.0689	-0.978692	2.06499
-0.977695	2.10866	-0.977695	2.11274
-0.976698	2.14841	-0.976698	2.1605
-0.975701	2.18818	-0.975701	2.20825
-0.974705	2.22793	-0.974705	2.256
-0.973708	2.26769	-0.973708	2.30376
-0.972711	2.30745	-0.972711	2.35151
-0.971714	2.34721	-0.971714	2.39927
-0.970718	2.38697	-0.970718	2.44702
-0.969721	2.42207	-0.969721	2.48981
-0.968724	2.44516	-0.968724	2.51985
-0.967727	2.46826	-0.967727	2.5499
-0.966731	2.49135	-0.966731	2.57994
-0.965734	2.51444	-0.965734	2.60998
-0.964737	2.53754	-0.964737	2.64002
-0.963741	2.56063	-0.963741	2.67006
-0.962744	2.58373	-0.962744	2.7001
-0.961747	2.60682	-0.961747	2.73015
-0.96075	2.62992	-0.96075	2.76019
-0.959754	2.64986	-0.959754	2.7867
-0.958757	2.6602	-0.958757	2.80248
-0.95776	2.67055	-0.95776	2.81826
-0.956763	2.6809	-0.956763	2.83404
-0.955767	2.69124	-0.955767	2.84982
-0.95477	2.70159	-0.95477	2.86559
-0.953773	2.71194	-0.953773	2.88137
-0.952776	2.72228	-0.952776	2.89715
-0.95178	2.73263	-0.95178	2.91293
-0.950783	2.74297	-0.950783	2.92871
-0.949786	2.75121	-0.949786	2.94196
-0.948789	2.7517	-0.948789	2.94598
-0.947793	2.7522	-0.947793	2.95
-0.946796	2.7527	-0.946796	2.95401
-0.945799	2.7532	-0.945799	2.95803
-0.944803	2.7537	-0.944803	2.96205
-0.943806	2.7542	-0.943806	2.96606
-0.942809	2.75469	-0.942809	2.97008
-0.941812	2.75519	-0.941812	2.9741
-0.940816	2.75569	-0.940816	2.97811
-0.939819	2.75524	-0.939819	2.98088
-0.938822	2.75052	-0.938822	2.97804
-0.937825	2.74579	-0.937825	2.9752
-0.936829	2.74107	-0.936829	2.97236
-0.935832	2.73634	-0.935832	2.96952
-0.934835	2.73162	-0.934835	2.96668
-0.933838	2.72689	-0.933838	2.96384
-0.932842	2.72217	-0.932842	2.961
-0.931845	2.71744	-0.931845	2.95816
-0.930848	2.71272	-0.930848	2.95532
-0.929851	2.70803	-0.929851	2.95233
-0.928855	2.70357	-0.928855	2.94852
-0.927858	2.6991	-0.927858	2.94472
-0.926861	2.69464	-0.926861	2.94091
-0.925864	2.69017	-0.925864	2.9371
-0.924868	2.68571	-0.924868	2.9333
-0.923871	2.68124	-0.923871	2.92949
-0.922874	2.67678	-0.922874	2.92568
-0.921878	2.67231	-0.921878	2.92187
-0.920881	2.66784	-0.920881	2.91806
-0.919884	2.66332	-0.919884	2.91411
-0.918887	2.65831	-0.918887	2.90906
-0.917891	2.65331	-0.917891	2.90401
-0.916894	2.64831	-0.916894	2.89895
-0.915897	2.6433	-0.915897	2.8939
-0.9149	2.6383	-0.9149	2.88884
-0.913904	2.6333	-0.913904	2.88379
-0.912907	2.62829	-0.912907	2.87874
-0.91191	2.62329	-0.91191	2.87368
-0.910913	2.61829	-0.910913	2.86863
-0.909917	2.61339	-0.909917	2.86359
-0.90892	2.60968	-0.90892	2.85862
-0.907923	2.60597	-0.907923	2.85366
-0.906926	2.60227	-0.906926	2.84869
-0.90593	2.59856	-0.90593	2.84373
-0.904933	2.59485	-0.904933	2.83877
-0.903936	2.59114	-0.903936	2.8338
-0.902939	2.58744	-0.902939	2.82884
-0.901943	2.58373	-0.901943	2.82387
-0.900946	2.58002	-0.900946	2.81891
-0.899949	2.57636	-0.899949	2.81408
-0.898953	2.57363	-0.898953	2.81168
-0.897956	2.5709	-0.897956	2.80927
-0.896959	2.56817	-0.896959	2.80687
-0.895962	2.56544	-0.895962	2.80447
-0.894966	2.56271	-0.894966	2.80207
-0.893969	2.55997	-0.893969	2.79967
-0.892972	2.55724	-0.892972	2.79726
-0.891975	2.55451	-0.891975	2.79486
-0.890979	2.55178	-0.890979	2.79246
-0.889982	2.54907	-0.889982	2.79007
-0.888985	2.54762	-0.888985	2.78822
-0.887988	2.54616	-0.887988	2.78638
-0.886992	2.54471	-0.886992	2.78453
-0.885995	2.54325	-0.885995	2.78269
-0.884998	2.5418	-0.884998	2.78085
-0.884001	2.54034	-0.884001	2.779
-0.883005	2.53889	-0.883005	2.77716
-0.882008	2.53743	-0.882008	2.77531
-0.881011	2.53598	-0.881011	2.77347
-0.880015	2.53452	-0.880015	2.77163
-0.879018	2.53078	-0.879018	2.7675
-0.878021	2.527	-0.878021	2.76335
-0.877024	2.52322	-0.877024	2.75919
-0.876028	2.51944	-0.876028	2.75503
-0.875031	2.51567	-0.875031	2.75088
-0.874034	2.51189	-0.874034	2.74672
-0.873037	2.50811	-0.873037	2.74257
-0.872041	2.50433	-0.872041	2.73841
-0.871044	2.50056	-0.871044	2.73425
-0.870047	2.49678	-0.870047	2.7301
-0.86905	2.49245	-0.86905	2.72473
-0.868054	2.48809	-0.868054	2.71931
-0.867057	2.48374	-0.867057	2.71389
-0.86606	2.47938	-0.86606	2.70847
-0.865063	2.47503	-0.865063	2.70304
-0.864067	2.47067	-0.864067	2.69762
-0.86307	2.46632	-0.86307	2.6922
-0.862073	2.46196	-0.862073	2.68678
-0.861076	2.4576	-0.861076	2.68136
-0.86008	2.45325	-0.86008	2.67593
-0.859083	2.44799	-0.859083	2.66926
-0.858086	2.44266	-0.858086	2.66247
-0.85709	2.43733	-0.85709	2.65568
-0.856093	2.432	-0.856093	2.64889
-0.855096	2.42666	-0.855096	2.6421
-0.854099	2.42133	-0.854099	2.63532
-0.853103	2.416	-0.853103	2.62853
-0.852106	2.41067	-0.852106	2.62174
-0.851109	2.40533	-0.851109	2.61495
-0.850112	2.4	-0.850112	2.60817
-0.849116	2.39441	-0.849116	2.60056
-0.848119	2.38879	-0.848119	2.59286
-0.847122	2.38317	-0.847122	2.58515
-0.846125	2.37755	-0.846125	2.57745
-0.845129	2.37193	-0.845129	2.56974
-0.844132	2.3663	-0.844132	2.56204
-0.843135	2.36068	-0.843135	2.55434
-0.842138	2.35506	-0.842138	2.54663
-0.841142	2.34944	-0.841142	2.53892
-0.840145	2.34382	-0.840145	2.53122
-0.839148	2.33785	-0.839148	2.52335
-0.838152	2.33182	-0.838152	2.51546
-0.837155	2.32579	-0.837155	2.50757
-0.836158	2.31976	-0.836158	2.49967
-0.835161	2.31372	-0.835161	2.49178
-0.834165	2.30769	-0.834165	2.48388
-0.833168	2.30166	-0.833168	2.47599
-0.832171	2.29563	-0.832171	2.46809
-0.831174	2.2896	-0.831174	2.4602
-0.830178	2.28357	-0.830178	2.45231
-0.829181	2.27709	-0.829181	2.4442
-0.828184	2.2705	-0.828184	2.43605
-0.827187	2.26391	-0.827187	2.42789
-0.826191	2.25732	-0.826191	2.41974
-0.825194	2.25073	-0.825194	2.41159
-0.824197	2.24414	-0.824197	2.40343
-0.8232	2.23755	-0.8232	2.39528
-0.822204	2.23097	-0.822204	2.38713
-0.821207	2.22438	-0.821207	2.37897
-0.82021	2.21779	-0.82021	2.37082
-0.819214	2.21052	-0.819214	2.36172
-0.818217	2.20306	-0.818217	2.35237
-0.81722	2.19561	-0.81722	2.34302
-0.816223	2.18815	-0.816223	2.33367
-0.815227	2.18069	-0.815227	2.32432
-0.81423	2.17324	-0.81423	2.31498
-0.813233	2.16578	-0.813233	2.30563
-0.812236	2.15833	-0.812236	2.29628
-0.81124	2.15087	-0.81124	2.28693
-0.810243	2.14342	-0.810243	2.27758
-0.809246	2.13605	-0.809246	2.26999
-0.808249	2.12872	-0.808249	2.26297
-0.807253	2.12138	-0.807253	2.25596
-0.806256	2.11404	-0.806256	2.24894
-0.805259	2.10671	-0.805259	2.24192
-0.804262	2.09937	-0.804262	2.23491
-0.803266	2.09204	-0.803266	2.22789
-0.802269	2.0847	-0.802269	2.22087
-0.801272	2.07736	-0.801272	2.21386
-0.800275	2.07003	-0.800275	2.20684
-0.799279	2.06404	-0.799279	2.20081
-0.798282	2.05857	-0.798282	2.19516
-0.797285	2.0531	-0.797285	2.18951
-0.796288	2.04762	-0.796288	2.18386
-0.795292	2.04215	-0.795292	2.1782
-0.794295	2.03668	-0.794295	2.17255
-0.793298	2.03121	-0.793298	2.1669
-0.792302	2.02574	-0.792302	2.16125
-0.791305	2.02026	-0.791305	2.1556
-0.790308	2.01479	-0.790308	2.14995
-0.789311	2.00995	-0.789311	2.14378
-0.788315	2.00538	-0.788315	2.13738
-0.787318	2.00082	-0.787318	2.13098
-0.786321	1.99625	-0.786321	2.12458
-0.785324	1.99169	-0.785324	2.11818
-0.784328	1.98712	-0.784328	2.11178
-0.783331	1.98256	-0.783331	2.10538
-0.782334	1.97799	-0.782334	2.09898
-0.781337	1.97342	-0.781337	2.09259
-0.780341	1.96886	-0.780341	2.08619
-0.779344	1.96454	-0.779344	2.08033
-0.778347	1.96034	-0.778347	2.07474
-0.77735	1.95615	-0.77735	2.06916
-0.776354	1.95195	-0.776354	2.06358
-0.775357	1.94775	-0.775357	2.058
-0.77436	1.94356	-0.77436	2.05242
-0.773364	1.93936	-0.773364	2.04684
-0.772367	1.93516	-0.772367	2.04125
-0.77137	1.93097	-0.77137	2.03567
-0.770373	1.92677	-0.770373	2.03009
-0.769377	1.92372	-0.769377	2.02526
-0.76838	1.92134	-0.76838	2.02089
-0.767383	1.91897	-0.767383	2.01651
-0.766386	1.9166	-0.766386	2.01214
-0.76539	1.91423	-0.76539	2.00776
-0.764393	1.91186	-0.764393	2.00338
-0.763396	1.90948	-0.763396	1.99901
-0.762399	1.90711	-0.762399	1.99463
-0.761403	1.90474	-0.761403	1.99026
-0.760406	1.90237	-0.760406	1.98588
-0.759409	1.89977	-0.759409	1.98069
-0.758412	1.89703	-0.758412	1.97494
-0.757416	1.89429	-0.757416	1.96919
-0.756419	1.89155	-0.756419	1.96344
-0.755422	1.88881	-0.755422	1.95769
-0.754426	1.88607	-0.754426	1.95193
-0.753429	1.88333	-0.753429	1.94618
-0.752432	1.88059	-0.752432	1.94043
-0.751435	1.87785	-0.751435	1.93468
-0.750439	1.87511	-0.750439	1.92893
-0.749442	1.87213	-0.749442	1.92329
-0.748445	1.86895	-0.748445	1.91774
-0.747448	1.86579	-0.747448	1.91219
-0.746452	1.86262	-0.746452	1.90664
-0.745455	1.85945	-0.745455	1.90108
-0.744458	1.85628	-0.744458	1.89553
-0.743461	1.85311	-0.743461	1.88998
-0.742465	1.84994	-0.742465	1.88443
-0.741468	1.84677	-0.741468	1.87888
-0.740471	1.8436	-0.740471	1.87332
-0.739474	1.83967	-0.739474	1.8684
-0.738478	1.83505	-0.738478	1.86403
-0.737481	1.83044	-0.737481	1.85967
-0.736484	1.82582	-0.736484	1.8553
-0.735487	1.82121	-0.735487	1.85093
-0.734491	1.81659	-0.734491	1.84657
-0.733494	1.81198	-0.733494	1.8422
-0.732497	1.80736	-0.732497	1.83784
-0.731501	1.80275	-0.731501	1.83347
-0.730504	1.79813	-0.730504	1.82911
-0.729507	1.79436	-0.729507	1.82513
-0.72851	1.79147	-0.72851	1.82157
-0.727514	1.78856	-0.727514	1.818
-0.726517	1.78566	-0.726517	1.81443
-0.72552	1.78276	-0.72552	1.81086
-0.724523	1.77986	-0.724523	1.80729
-0.723527	1.77696	-0.723527	1.80373
-0.72253	1.77406	-0.72253	1.80016
-0.721533	1.77116	-0.721533	1.79659
-0.720536	1.76826	-0.720536	1.79302
-0.71954	1.76502	-0.71954	1.78956
-0.718543	1.76138	-0.718543	1.78622
-0.717546	1.75774	-0.717546	1.78288
-0.716549	1.75411	-0.716549	1.77954
-0.715553	1.75047	-0.715553	1.7762
-0.714556	1.74683	-0.714556	1.77286
-0.713559	1.74319	-0.713559	1.76952
-0.712563	1.73955	-0.712563	1.76618
-0.711566	1.73592	-0.711566	1.76284
-0.710569	1.73228	-0.710569	1.75951
-0.709572	1.72907	-0.709572	1.75675
-0.708576	1.72644	-0.708576	1.75478
-0.707579	1.72381	-0.707579	1.75281
-0.706582	1.72118	-0.706582	1.75083
-0.705585	1.71854	-0.705585	1.74886
-0.704589	1.71591	-0.704589	1.74689
-0.703592	1.71328	-0.703592	1.74491
-0.702595	1.71065	-0.702595	1.74294
-0.701598	1.70802	-0.701598	1.74097
-0.700602	1.70539	-0.700602	1.73899
-0.699605	1.70307	-0.699605	1.7369
-0.698608	1.70122	-0.698608	1.73464
-0.697611	1.69938	-0.697611	1.73238
-0.696615	1.69754	-0.696615	1.73012
-0.695618	1.69569	-0.695618	1.72785
-0.694621	1.69385	-0.694621	1.72559
-0.693624	1.692	-0.693624	1.72333
-0.692628	1.69016	-0.692628	1.72107
-0.691631	1.68832	-0.691631	1.7188
-0.690634	1.68647	-0.690634	1.71654
-0.689638	1.68504	-0.689638	1.71427
-0.688641	1.68432	-0.688641	1.712
-0.687644	1.6836	-0.687644	1.70973
-0.686647	1.68289	-0.686647	1.70746
-0.685651	1.68217	-0.685651	1.70518
-0.684654	1.68145	-0.684654	1.70291
-0.683657	1.68073	-0.683657	1.70064
-0.68266	1.68002	-0.68266	1.69836
-0.681664	1.6793	-0.681664	1.69609
-0.680667	1.67858	-0.680667	1.69382
-0.67967	1.6777	-0.67967	1.69141
-0.678673	1.6765	-0.678673	1.68872
-0.677677	1.67529	-0.677677	1.68603
-0.67668	1.67408	-0.67668	1.68334
-0.675683	1.67288	-0.675683	1.68064
-0.674686	1.67167	-0.674686	1.67795
-0.67369	1.67047	-0.67369	1.67526
-0.672693	1.66926	-0.672693	1.67257
-0.671696	1.66805	-0.671696	1.66988
-0.6707	1.66685	-0.6707	1.66719
-0.669703	1.66573	-0.669703	1.66481
-0.668706	1.66481	-0.668706	1.66319
-0.667709	1.66389	-0.667709	1.66157
-0.666713	1.66298	-0.666713	1.65994
-0.665716	1.66206	-0.665716	1.65832
-0.664719	1.66114	-0.664719	1.65669
-0.663722	1.66022	-0.663722	1.65507
-0.662726	1.65931	-0.662726	1.65344
-0.661729	1.65839	-0.661729	1.65182
-0.660732	1.65747	-0.660732	1.65019
-0.659735	1.65713	-0.659735	1.64891
-0.658739	1.65835	-0.658739	1.6486
-0.657742	1.65958	-0.657742	1.64828
-0.656745	1.6608	-0.656745	1.64796
-0.655748	1.66203	-0.655748	1.64764
-0.654752	1.66325	-0.654752	1.64732
-0.653755	1.66448	-0.653755	1.647
-0.652758	1.66571	-0.652758	1.64668
-0.651761	1.66693	-0.651761	1.64636
-0.650765	1.66816	-0.650765	1.64604
-0.649768	1.66931	-0.649768	1.64584
-0.648771	1.67019	-0.648771	1.646
-0.647775	1.67108	-0.647775	1.64616
-0.646778	1.67197	-0.646778	1.64632
-0.645781	1.67285	-0.645781	1.64647
-0.644784	1.67374	-0.644784	1.64664
-0.643788	1.67463	-0.643788	1.64679
-0.642791	1.67552	-0.642791	1.64695
-0.641794	1.6764	-0.641794	1.64711
-0.640797	1.67729	-0.640797	1.64727
-0.639801	1.67829	-0.639801	1.64732
-0.638804	1.67976	-0.638804	1.64695
-0.637807	1.68122	-0.637807	1.64657
-0.63681	1.68269	-0.63681	1.64619
-0.635814	1.68415	-0.635814	1.64581
-0.634817	1.68562	-0.634817	1.64543
-0.63382	1.68708	-0.63382	1.64505
-0.632823	1.68855	-0.632823	1.64467
-0.631827	1.69002	-0.631827	1.64429
-0.63083	1.69148	-0.63083	1.64392
-0.629833	1.69294	-0.629833	1.64382
-0.628837	1.69439	-0.628837	1.6451
-0.62784	1.69583	-0.62784	1.64639
-0.626843	1.69728	-0.626843	1.64767
-0.625846	1.69872	-0.625846	1.64896
-0.62485	1.70017	-0.62485	1.65024
-0.623853	1.70161	-0.623853	1.65153
-0.622856	1.70306	-0.622856	1.65282
-0.621859	1.7045	-0.621859	1.6541
-0.620863	1.70595	-0.620863	1.65539
-0.619866	1.70739	-0.619866	1.65657
-0.618869	1.70881	-0.618869	1.65711
-0.617872	1.71022	-0.617872	1.65765
-0.616876	1.71164	-0.616876	1.65819
-0.615879	1.71305	-0.615879	1.65873
-0.614882	1.71447	-0.614882	1.65926
-0.613885	1.71588	-0.613885	1.6598
-0.612889	1.7173	-0.612889	1.66034
-0.611892	1.71871	-0.611892	1.66088
-0.610895	1.72013	-0.610895	1.66142
-0.609899	1.72152	-0.609899	1.66184
-0.608902	1.7227	-0.608902	1.66125
-0.607905	1.72387	-0.607905	1.66066
-0.606908	1.72505	-0.606908	1.66008
-0.605912	1.72622	-0.605912	1.65949
-0.604915	1.7274	-0.604915	1.6589
-0.603918	1.72858	-0.603918	1.65831
-0.602921	1.72975	-0.602921	1.65772
-0.601925	1.73093	-0.601925	1.65714
-0.600928	1.73211	-0.600928	1.65655
-0.599931	1.73322	-0.599931	1.656
-0.598934	1.73346	-0.598934	1.65599
-0.597938	1.73369	-0.597938	1.65598
-0.596941	1.73393	-0.596941	1.65597
-0.595944	1.73417	-0.595944	1.65596
-0.594947	1.73441	-0.594947	1.65595
-0.593951	1.73465	-0.593951	1.65594
-0.592954	1.73489	-0.592954	1.65593
-0.591957	1.73513	-0.591957	1.65592
-0.59096	1.73537	-0.59096	1.65591
-0.589964	1.73562	-0.589964	1.65596
-0.588967	1.73626	-0.588967	1.65746
-0.58797	1.7369	-0.58797	1.65897
-0.586973	1.73754	-0.586973	1.66047
-0.585977	1.73818	-0.585977	1.66197
-0.58498	1.73881	-0.58498	1.66348
-0.583983	1.73945	-0.583983	1.66498
-0.582987	1.74009	-0.582987	1.66649
-0.58199	1.74073	-0.58199	1.66799
-0.580993	1.74136	-0.580993	1.6695
-0.579996	1.74201	-0.579996	1.671
-0.579	1.74372	-0.579	1.6722
-0.578003	1.74544	-0.578003	1.6734
-0.577006	1.74715	-0.577006	1.67459
-0.576009	1.74886	-0.576009	1.67579
-0.575013	1.75058	-0.575013	1.67698
-0.574016	1.75229	-0.574016	1.67818
-0.573019	1.75401	-0.573019	1.67938
-0.572022	1.75572	-0.572022	1.68057
-0.571026	1.75744	-0.571026	1.68177
-0.570029	1.75915	-0.570029	1.68297
-0.569032	1.76177	-0.569032	1.68569
-0.568035	1.76441	-0.568035	1.68846
-0.567039	1.76705	-0.567039	1.69123
-0.566042	1.76969	-0.566042	1.694
-0.565045	1.77233	-0.565045	1.69677
-0.564049	1.77497	-0.564049	1.69955
-0.563052	1.77761	-0.563052	1.70232
-0.562055	1.78025	-0.562055	1.70509
-0.561058	1.7829	-0.561058	1.70786
-0.560062	1.78554	-0.560062	1.71063
-0.559065	1.78805	-0.559065	1.71295
-0.558068	1.79055	-0.558068	1.71524
-0.557071	1.79305	-0.557071	1.71754
-0.556075	1.79555	-0.556075	1.71983
-0.555078	1.79805	-0.555078	1.72212
-0.554081	1.80056	-0.554081	1.72441
-0.553084	1.80306	-0.553084	1.72671
-0.552088	1.80556	-0.552088	1.729
-0.551091	1.80806	-0.551091	1.73129
-0.550094	1.81056	-0.550094	1.73358
-0.549097	1.81261	-0.549097	1.73549
-0.548101	1.81462	-0.548101	1.73735
-0.547104	1.81662	-0.547104	1.73922
-0.546107	1.81862	-0.546107	1.74108
-0.545111	1.82063	-0.545111	1.74294
-0.544114	1.82263	-0.544114	1.74481
-0.543117	1.82464	-0.543117	1.74667
-0.54212	1.82664	-0.54212	1.74853
-0.541124	1.82864	-0.541124	1.7504
-0.540127	1.83065	-0.540127	1.75226
-0.53913	1.83278	-0.53913	1.75285
-0.538133	1.83493	-0.538133	1.75325
-0.537137	1.83709	-0.537137	1.75364
-0.53614	1.83924	-0.53614	1.75404
-0.535143	1.84139	-0.535143	1.75444
-0.534146	1.84354	-0.534146	1.75484
-0.53315	1.8457	-0.53315	1.75524
-0.532153	1.84785	-0.532153	1.75564
-0.531156	1.85	-0.531156	1.75604
-0.530159	1.85216	-0.530159	1.75644
-0.529163	1.85319	-0.529163	1.75755
-0.528166	1.854	-0.528166	1.75881
-0.527169	1.85482	-0.527169	1.76007
-0.526173	1.85564	-0.526173	1.76132
-0.525176	1.85646	-0.525176	1.76258
-0.524179	1.85727	-0.524179	1.76383
-0.523182	1.85809	-0.523182	1.76509
-0.522186	1.85891	-0.522186	1.76635
-0.521189	1.85973	-0.521189	1.7676
-0.520192	1.86054	-0.520192	1.76886
-0.519195	1.86164	-0.519195	1.76933
-0.518199	1.86281	-0.518199	1.7696
-0.517202	1.86397	-0.517202	1.76988
-0.516205	1.86514	-0.516205	1.77016
-0.515208	1.86631	-0.515208	1.77044
-0.514212	1.86747	-0.514212	1.77072
-0.513215	1.86864	-0.513215	1.771
-0.512218	1.8698	-0.512218	1.77128
-0.511221	1.87097	-0.511221	1.77156
-0.510225	1.87214	-0.510225	1.77184
-0.509228	1.87333	-0.509228	1.77239
-0.508231	1.87454	-0.508231	1.77303
-0.507234	1.87575	-0.507234	1.77367
-0.506238	1.87695	-0.506238	1.77431
-0.505241	1.87816	-0.505241	1.77495
-0.504244	1.87936	-0.504244	1.77558
-0.503247	1.88057	-0.503247	1.77622
-0.502251	1.88178	-0.502251	1.77686
-0.501254	1.88298	-0.501254	1.7775
-0.500257	1.88419	-0.500257	1.77814
-0.499261	1.8871	-0.499261	1.77961
-0.498264	1.89059	-0.498264	1.78137
-0.497267	1.89409	-0.497267	1.78314
-0.49627	1.89759	-0.49627	1.7849
-0.495274	1.90109	-0.495274	1.78667
-0.494277	1.90459	-0.494277	1.78843
-0.49328	1.90809	-0.49328	1.79019
-0.492283	1.91159	-0.492283	1.79196
-0.491287	1.91508	-0.491287	1.79372
-0.49029	1.91858	-0.49029	1.79549
-0.489293	1.92207	-0.489293	1.7978
-0.488296	1.92556	-0.488296	1.80033
-0.4873	1.92905	-0.4873	1.80286
-0.486303	1.93254	-0.486303	1.80539
-0.485306	1.93603	-0.485306	1.80792
-0.484309	1.93952	-0.484309	1.81045
-0.483313	1.94301	-0.483313	1.81299
-0.482316	1.94649	-0.482316	1.81552
-0.481319	1.94998	-0.481319	1.81805
-0.480323	1.95347	-0.480323	1.82058
-0.479326	1.95769	-0.479326	1.82311
-0.478329	1.96227	-0.478329	1.82563
-0.477332	1.96684	-0.477332	1.82815
-0.476336	1.97142	-0.476336	1.83067
-0.475339	1.97599	-0.475339	1.83319
-0.474342	1.98057	-0.474342	1.83571
-0.473345	1.98514	-0.473345	1.83824
-0.472349	1.98972	-0.472349	1.84076
-0.471352	1.99429	-0.471352	1.84328
-0.470355	1.99887	-0.470355	1.8458
-0.469358	2.00336	-0.469358	1.84766
-0.468362	2.00781	-0.468362	1.84914
-0.467365	2.01225	-0.467365	1.85063
-0.466368	2.0167	-0.466368	1.85211
-0.465371	2.02114	-0.465371	1.8536
-0.464375	2.02559	-0.464375	1.85508
-0.463378	2.03003	-0.463378	1.85657
-0.462381	2.03448	-0.462381	1.85805
-0.461385	2.03892	-0.461385	1.85954
-0.460388	2.04337	-0.460388	1.86102
-0.459391	2.04731	-0.459391	1.86322
-0.458394	2.05093	-0.458394	1.86587
-0.457398	2.05455	-0.457398	1.86852
-0.456401	2.05816	-0.456401	1.87117
-0.455404	2.06178	-0.455404	1.87383
-0.454407	2.0654	-0.454407	1.87648
-0.453411	2.06902	-0.453411	1.87913
-0.452414	2.07264	-0.452414	1.88178
-0.451417	2.07626	-0.451417	1.88443
-0.45042	2.07987	-0.45042	1.88708
-0.449424	2.08265	-0.449424	1.88964
-0.448427	2.08481	-0.448427	1.89213
-0.44743	2.08698	-0.44743	1.89463
-0.446433	2.08914	-0.446433	1.89712
-0.445437	2.0913	-0.445437	1.89961
-0.44444	2.09347	-0.44444	1.9021
-0.443443	2.09563	-0.443443	1.90459
-0.442446	2.09779	-0.442446	1.90708
-0.44145	2.09995	-0.44145	1.90958
-0.440453	2.10212	-0.440453	1.91207
-0.439456	2.10415	-0.439456	1.91492
-0.43846	2.10609	-0.43846	1.91807
-0.437463	2.10802	-0.437463	1.92122
-0.436466	2.10996	-0.436466	1.92437
-0.435469	2.11189	-0.435469	1.92752
-0.434473	2.11382	-0.434473	1.93067
-0.433476	2.11576	-0.433476	1.93382
-0.432479	2.11769	-0.432479	1.93697
-0.431482	2.11962	-0.431482	1.94012
-0.430486	2.12156	-0.430486	1.94327
-0.429489	2.12344	-0.429489	1.94645
-0.428492	2.12526	-0.428492	1.94966
-0.427495	2.12708	-0.427495	1.95287
-0.426499	2.12891	-0.426499	1.95608
-0.425502	2.13073	-0.425502	1.95928
-0.424505	2.13255	-0.424505	1.96249
-0.423508	2.13438	-0.423508	1.9657
-0.422512	2.1362	-0.422512	1.96891
-0.421515	2.13803	-0.421515	1.97212
-0.420518	2.13985	-0.420518	1.97533
-0.419522	2.14145	-0.419522	1.97836
-0.418525	2.14281	-0.418525	1.98121
-0.417528	2.14416	-0.417528	1.98405
-0.416531	2.14552	-0.416531	1.98689
-0.415535	2.14687	-0.415535	1.98973
-0.414538	2.14823	-0.414538	1.99257
-0.413541	2.14958	-0.413541	1.99541
-0.412544	2.15094	-0.412544	1.99825
-0.411548	2.1523	-0.411548	2.00109
-0.410551	2.15365	-0.410551	2.00393
-0.409554	2.15481	-0.409554	2.00686
-0.408557	2.15573	-0.408557	2.00989
-0.407561	2.15664	-0.407561	2.01292
-0.406564	2.15756	-0.406564	2.01595
-0.405567	2.15848	-0.405567	2.01898
-0.40457	2.15939	-0.40457	2.02201
-0.403574	2.16031	-0.403574	2.02504
-0.402577	2.16123	-0.402577	2.02807
-0.40158	2.16215	-0.40158	2.0311
-0.400584	2.16306	-0.400584	2.03413
-0.399587	2.16414	-0.399587	2.03676
-0.39859	2.16546	-0.39859	2.03885
-0.397593	2.16678	-0.397593	2.04093
-0.396597	2.16809	-0.396597	2.04301
-0.3956	2.16941	-0.3956	2.0451
-0.394603	2.17072	-0.394603	2.04718
-0.393606	2.17204	-0.393606	2.04926
-0.39261	2.17335	-0.39261	2.05135
-0.391613	2.17467	-0.391613	2.05343
-0.390616	2.17599	-0.390616	2.05551
-0.389619	2.17738	-0.389619	2.05705
-0.388623	2.17891	-0.388623	2.05769
-0.387626	2.18043	-0.387626	2.05834
-0.386629	2.18196	-0.386629	2.05899
-0.385632	2.18348	-0.385632	2.05964
-0.384636	2.18501	-0.384636	2.06029
-0.383639	2.18653	-0.383639	2.06094
-0.382642	2.18806	-0.382642	2.06158
-0.381645	2.18958	-0.381645	2.06223
-0.380649	2.19111	-0.380649	2.06288
-0.379652	2.19239	-0.379652	2.06354
-0.378655	2.19323	-0.378655	2.06424
-0.377658	2.19407	-0.377658	2.06494
-0.376662	2.1949	-0.376662	2.06564
-0.375665	2.19574	-0.375665	2.06633
-0.374668	2.19658	-0.374668	2.06703
-0.373672	2.19742	-0.373672	2.06773
-0.372675	2.19825	-0.372675	2.06843
-0.371678	2.19909	-0.371678	2.06913
-0.370681	2.19993	-0.370681	2.06982
-0.369685	2.2006	-0.369685	2.07079
-0.368688	2.20093	-0.368688	2.07236
-0.367691	2.20126	-0.367691	2.07393
-0.366694	2.20159	-0.366694	2.07549
-0.365698	2.20192	-0.365698	2.07706
-0.364701	2.20225	-0.364701	2.07862
-0.363704	2.20258	-0.363704	2.08018
-0.362707	2.20291	-0.362707	2.08175
-0.361711	2.20323	-0.361711	2.08331
-0.360714	2.20356	-0.360714	2.08488
-0.359717	2.20429	-0.359717	2.08645
-0.35872	2.20601	-0.35872	2.08804
-0.357724	2.20774	-0.357724	2.08962
-0.356727	2.20946	-0.356727	2.0912
-0.35573	2.21119	-0.35573	2.09279
-0.354734	2.21291	-0.354734	2.09437
-0.353737	2.21463	-0.353737	2.09596
-0.35274	2.21636	-0.35274	2.09754
-0.351743	2.21808	-0.351743	2.09913
-0.350747	2.21981	-0.350747	2.10071
-0.34975	2.22154	-0.34975	2.10247
-0.348753	2.22328	-0.348753	2.10473
-0.347756	2.22503	-0.347756	2.10699
-0.34676	2.22677	-0.34676	2.10926
-0.345763	2.22851	-0.345763	2.11152
-0.344766	2.23026	-0.344766	2.11378
-0.343769	2.232	-0.343769	2.11604
-0.342773	2.23375	-0.342773	2.11831
-0.341776	2.23549	-0.341776	2.12057
-0.340779	2.23724	-0.340779	2.12283
-0.339782	2.23886	-0.339782	2.12507
-0.338786	2.24007	-0.338786	2.12725
-0.337789	2.24127	-0.337789	2.12942
-0.336792	2.24248	-0.336792	2.13159
-0.335796	2.24369	-0.335796	2.13377
-0.334799	2.24489	-0.334799	2.13594
-0.333802	2.2461	-0.333802	2.13811
-0.332805	2.24731	-0.332805	2.14028
-0.331809	2.24851	-0.331809	2.14246
-0.330812	2.24972	-0.330812	2.14463
-0.329815	2.2507	-0.329815	2.1467
-0.328818	2.25069	-0.328818	2.14835
-0.327822	2.25068	-0.327822	2.14999
-0.326825	2.25067	-0.326825	2.15164
-0.325828	2.25066	-0.325828	2.15328
-0.324831	2.25065	-0.324831	2.15493
-0.323835	2.25064	-0.323835	2.15657
-0.322838	2.25063	-0.322838	2.15822
-0.321841	2.25062	-0.321841	2.15986
-0.320844	2.25061	-0.320844	2.16151
-0.319848	2.25085	-0.319848	2.16323
-0.318851	2.25252	-0.318851	2.16539
-0.317854	2.25418	-0.317854	2.16756
-0.316858	2.25585	-0.316858	2.16972
-0.315861	2.25751	-0.315861	2.17188
-0.314864	2.25918	-0.314864	2.17405
-0.313867	2.26084	-0.313867	2.17621
-0.312871	2.26251	-0.312871	2.17837
-0.311874	2.26417	-0.311874	2.18053
-0.310877	2.26584	-0.310877	2.1827
-0.30988	2.26738	-0.30988	2.18472
-0.308884	2.26808	-0.308884	2.18571
-0.307887	2.26878	-0.307887	2.18669
-0.30689	2.26948	-0.30689	2.18768
-0.305893	2.27018	-0.305893	2.18867
-0.304897	2.27087	-0.304897	2.18965
-0.3039	2.27157	-0.3039	2.19064
-0.302903	2.27227	-0.302903	2.19163
-0.301906	2.27297	-0.301906	2.19261
-0.30091	2.27366	-0.30091	2.1936
-0.299913	2.2743	-0.299913	2.19452
-0.298916	2.27425	-0.298916	2.19475
-0.297919	2.2742	-0.297919	2.19498
-0.296923	2.27415	-0.296923	2.19521
-0.295926	2.2741	-0.295926	2.19544
-0.294929	2.27405	-0.294929	2.19567
-0.293932	2.274	-0.293932	2.1959
-0.292936	2.27395	-0.292936	2.19612
-0.291939	2.2739	-0.291939	2.19635
-0.290942	2.27385	-0.290942	2.19658
-0.289946	2.27379	-0.289946	2.19684
-0.288949	2.27368	-0.288949	2.19765
-0.287952	2.27358	-0.287952	2.19846
-0.286955	2.27346	-0.286955	2.19927
-0.285959	2.27336	-0.285959	2.20007
-0.284962	2.27325	-0.284962	2.20088
-0.283965	2.27314	-0.283965	2.20169
-0.282968	2.27303	-0.282968	2.2025
-0.281972	2.27292	-0.281972	2.2033
-0.280975	2.27281	-0.280975	2.20411
-0.279978	2.27272	-0.279978	2.20493
-0.278981	2.27347	-0.278981	2.20614
-0.277985	2.27423	-0.277985	2.20736
-0.276988	2.27499	-0.276988	2.20858
-0.275991	2.27575	-0.275991	2.20979
-0.274994	2.2765	-0.274994	2.21101
-0.273998	2.27726	-0.273998	2.21222
-0.273001	2.27802	-0.273001	2.21344
-0.272004	2.27878	-0.272004	2.21466
-0.271008	2.27953	-0.271008	2.21587
-0.270011	2.28029	-0.270011	2.21709
-0.269014	2.2802	-0.269014	2.21799
-0.268017	2.2801	-0.268017	2.21888
-0.267021	2.28	-0.267021	2.21978
-0.266024	2.2799	-0.266024	2.22068
-0.265027	2.2798	-0.265027	2.22158
-0.26403	2.2797	-0.26403	2.22247
-0.263034	2.2796	-0.263034	2.22337
-0.262037	2.2795	-0.262037	2.22427
-0.26104	2.2794	-0.26104	2.22516
-0.260043	2.2793	-0.260043	2.22606
-0.259047	2.27909	-0.259047	2.22757
-0.25805	2.27887	-0.25805	2.2291
-0.257053	2.27865	-0.257053	2.23064
-0.256056	2.27843	-0.256056	2.23217
-0.25506	2.27821	-0.25506	2.23371
-0.254063	2.27799	-0.254063	2.23524
-0.253066	2.27778	-0.253066	2.23678
-0.25207	2.27755	-0.25207	2.23831
-0.251073	2.27734	-0.251073	2.23985
-0.250076	2.27712	-0.250076	2.24138
-0.249079	2.27744	-0.249079	2.24296
-0.248083	2.27781	-0.248083	2.24455
-0.247086	2.27818	-0.247086	2.24613
-0.246089	2.27855	-0.246089	2.24772
-0.245092	2.27892	-0.245092	2.2493
-0.244096	2.27928	-0.244096	2.25089
-0.243099	2.27965	-0.243099	2.25247
-0.242102	2.28002	-0.242102	2.25406
-0.241105	2.28039	-0.241105	2.25564
-0.240109	2.28076	-0.240109	2.25723
-0.239112	2.28212	-0.239112	2.25803
-0.238115	2.28359	-0.238115	2.25874
-0.237118	2.28506	-0.237118	2.25945
-0.236122	2.28654	-0.236122	2.26015
-0.235125	2.28802	-0.235125	2.26086
-0.234128	2.28949	-0.234128	2.26157
-0.233131	2.29097	-0.233131	2.26228
-0.232135	2.29244	-0.232135	2.26298
-0.231138	2.29392	-0.231138	2.26369
-0.230141	2.29539	-0.230141	2.2644
-0.229145	2.29613	-0.229145	2.26544
-0.228148	2.29675	-0.228148	2.26654
-0.227151	2.29737	-0.227151	2.26763
-0.226154	2.29798	-0.226154	2.26873
-0.225158	2.2986	-0.225158	2.26983
-0.224161	2.29922	-0.224161	2.27092
-0.223164	2.29984	-0.223164	2.27202
-0.222167	2.30046	-0.222167	2.27312
-0.221171	2.30107	-0.221171	2.27421
-0.220174	2.30169	-0.220174	2.27531
-0.219177	2.30206	-0.219177	2.27562
-0.21818	2.30238	-0.21818	2.27576
-0.217184	2.3027	-0.217184	2.27589
-0.216187	2.30302	-0.216187	2.27603
-0.21519	2.30334	-0.21519	2.27617
-0.214193	2.30366	-0.214193	2.27631
-0.213197	2.30398	-0.213197	2.27645
-0.2122	2.3043	-0.2122	2.27659
-0.211203	2.30462	-0.211203	2.27673
-0.210207	2.30493	-0.210207	2.27687
-0.20921	2.30459	-0.20921	2.27607
-0.208213	2.30407	-0.208213	2.27502
-0.207216	2.30355	-0.207216	2.27398
-0.20622	2.30303	-0.20622	2.27293
-0.205223	2.30252	-0.205223	2.27188
-0.204226	2.302	-0.204226	2.27084
-0.203229	2.30148	-0.203229	2.26979
-0.202233	2.30096	-0.202233	2.26874
-0.201236	2.30044	-0.201236	2.2677
-0.200239	2.29992	-0.200239	2.26665
-0.199242	2.29916	-0.199242	2.26557
-0.198246	2.29831	-0.198246	2.26447
-0.197249	2.29746	-0.197249	2.26337
-0.196252	2.29661	-0.196252	2.26228
-0.195255	2.29577	-0.195255	2.26118
-0.194259	2.29492	-0.194259	2.26008
-0.193262	2.29407	-0.193262	2.25899
-0.192265	2.29323	-0.192265	2.25789
-0.191269	2.29238	-0.191269	2.25679
-0.190272	2.29153	-0.190272	2.2557
-0.189275	2.28997	-0.189275	2.25569
-0.188278	2.28813	-0.188278	2.25609
-0.187281	2.2863	-0.187281	2.25649
-0.186285	2.28446	-0.186285	2.25689
-0.185288	2.28263	-0.185288	2.25728
-0.184291	2.2808	-0.184291	2.25768
-0.183295	2.27896	-0.183295	2.25808
-0.182298	2.27713	-0.182298	2.25848
-0.181301	2.27529	-0.181301	2.25888
-0.180304	2.27346	-0.180304	2.25928
-0.179308	2.27219	-0.179308	2.25933
-0.178311	2.27118	-0.178311	2.25923
-0.177314	2.27016	-0.177314	2.25913
-0.176317	2.26914	-0.176317	2.25903
-0.175321	2.26813	-0.175321	2.25893
-0.174324	2.26711	-0.174324	2.25883
-0.173327	2.26609	-0.173327	2.25873
-0.17233	2.26508	-0.17233	2.25863
-0.171334	2.26406	-0.171334	2.25853
-0.170337	2.26304	-0.170337	2.25843
-0.16934	2.26109	-0.16934	2.25816
-0.168344	2.25866	-0.168344	2.25779
-0.167347	2.25623	-0.167347	2.25742
-0.16635	2.25379	-0.16635	2.25705
-0.165353	2.25136	-0.165353	2.25668
-0.164357	2.24893	-0.164357	2.25631
-0.16336	2.2465	-0.16336	2.25594
-0.162363	2.24407	-0.162363	2.25557
-0.161366	2.24163	-0.161366	2.25521
-0.16037	2.2392	-0.16037	2.25484
-0.159373	2.23684	-0.159373	2.25527
-0.158376	2.23452	-0.158376	2.25618
-0.157379	2.23219	-0.157379	2.25709
-0.156383	2.22987	-0.156383	2.25799
-0.155386	2.22755	-0.155386	2.2589
-0.154389	2.22523	-0.154389	2.25981
-0.153392	2.2229	-0.153392	2.26071
-0.152396	2.22058	-0.152396	2.26162
-0.151399	2.21826	-0.151399	2.26253
-0.150402	2.21594	-0.150402	2.26343
-0.149405	2.21415	-0.149405	2.26365
-0.148409	2.21272	-0.148409	2.2634
-0.147412	2.2113	-0.147412	2.26315
-0.146415	2.20987	-0.146415	2.2629
-0.145419	2.20845	-0.145419	2.26266
-0.144422	2.20702	-0.144422	2.26241
-0.143425	2.2056	-0.143425	2.26216
-0.142428	2.20417	-0.142428	2.26191
-0.141432	2.20275	-0.141432	2.26166
-0.140435	2.20132	-0.140435	2.26141
-0.139438	2.19946	-0.139438	2.26022
-0.138441	2.19726	-0.138441	2.25831
-0.137445	2.19505	-0.137445	2.25639
-0.136448	2.19285	-0.136448	2.25448
-0.135451	2.19065	-0.135451	2.25257
[truncated: 23,161 more rows]

## Sheet: Sup. Fig. 7a (Superdex peak 2)
Sup. Fig. 7a (Superdex peak 2)
[truncated: 20,902 more rows]

[truncated: 3 more sheets: Sup. Fig. 7a (Superdex peak 3), Sup. Fig. 7a (Superdex peak 4), Sup. Fig. 7b]
